# Supplementary material for: Bioinformatics identification and integrative analysis of ferroptosis-related key lncRNAs in patients with osteoarthritis
Source: Biosci Rep. 2023 Sep 13;43(9):BSR20230255. doi: 10.1042/BSR20230255 (PMC10500229; doi:10.1042/BSR20230255)
Supplement: Supplementary Tables S1-S11 [file BSR-2023-0255_supp1.zip]

Archive with 11 entries (11 files):
- BSR-2023-0255_supp11.xlsx
- BSR-2023-0255_supp1.xlsx
- BSR-2023-0255_supp2.xlsx
- BSR-2023-0255_supp3.xlsx
- BSR-2023-0255_supp4.xlsx
- BSR-2023-0255_supp5.xlsx
- BSR-2023-0255_supp6.xlsx
- BSR-2023-0255_supp7.xlsx
- BSR-2023-0255_supp8.xlsx
- BSR-2023-0255_supp9.xlsx
- BSR-2023-0255_supp10.xlsx
