# Supplementary material for: Bioinformatics identification and integrative analysis of ferroptosis-related key lncRNAs in patients with osteoarthritis
Source: Biosci Rep. 2023 Sep 13;43(9):BSR20230255. doi: 10.1042/BSR20230255 (PMC10500229; doi:10.1042/BSR20230255)
Supplement: Supplementary Tables S1-S11 [file BSR-2023-0255_supp1.zip › BSR-2023-0255_supp11.xlsx]

## Sheet: Supplementary Table 11
Supplementary Table 11. The KEGG pathways enriched in 12 DE-FRGs.
ID	Description	GeneRatio	BgRatio	pvalue	p.adjust	qvalue	geneID	Count
hsa04137	Mitophagy - animal	2022-03-10	72/8145	7.60312e-05	0.00250903	0.00184076	11345/8878/7316	3
hsa04727	GABAergic synapse	2022-02-10	89/8145	0.0050187	0.0828086	0.0607527	11345/81539	2
hsa05418	Fluid shear stress and atherosclerosis	2022-02-10	139/8145	0.0118952	0.100858	0.0739946	3162/8878	2
hsa04140	Autophagy - animal	2022-02-10	141/8145	0.0122252	0.100858	0.0739946	11345/8878	2
hsa05022	Pathways of neurodegeneration - multiple diseases	2022-03-10	476/8145	0.0174808	0.111504	0.0818051	50507/8878/7316	3
hsa04621	NOD-like receptor signaling pathway	2022-02-10	184/8145	0.0202734	0.111504	0.0818051	11345/10628	2
hsa05208	Chemical carcinogenesis - reactive oxygen species	2022-02-10	223/8145	0.0290538	0.136968	0.100487	3162/50507	2
hsa05131	Shigellosis	2022-02-10	247/8145	0.0351025	0.141612	0.103894	8878/7316	2
hsa04136	Autophagy - other	2022-01-10	32/8145	0.0386215	0.141612	0.103894	11345	1
hsa04216	Ferroptosis	2022-01-10	41/8145	0.0492392	0.146017	0.107126	3162	1
hsa00860	Porphyrin metabolism	44571	43/8145	0.0515842	0.146017	0.107126	3162	1
hsa05206	MicroRNAs in cancer	44602	310/8145	0.0530971	0.146017	0.107126	3162/3925	2
hsa04978	Mineral absorption	44571	60/8145	0.0713084	0.170792	0.125302	3162	1
hsa00561	Glycerolipid metabolism	44571	61/8145	0.072457	0.170792	0.125302	56894	1
hsa03320	PPAR signaling pathway	44571	75/8145	0.0884046	0.19449	0.142688	7316	1
hsa00564	Glycerophospholipid metabolism	44571	98/8145	0.114069	0.225433	0.16539	56894	1
hsa04933	AGE-RAGE signaling pathway in diabetic complications	44571	100/8145	0.11627	0.225433	0.16539	50507	1
hsa04066	HIF-1 signaling pathway	44571	109/8145	0.126112	0.225433	0.16539	3162	1
hsa04724	Glutamatergic synapse	44571	114/8145	0.131537	0.225433	0.16539	81539	1
hsa04380	Osteoclast differentiation	44571	128/8145	0.146567	0.225433	0.16539	8878	1
hsa04068	FoxO signaling pathway	44571	131/8145	0.149757	0.225433	0.16539	11345	1
hsa04120	Ubiquitin mediated proteolysis	44571	142/8145	0.161362	0.225433	0.16539	7316	1
hsa04936	Alcoholic liver disease	44571	142/8145	0.161362	0.225433	0.16539	50507	1
hsa04072	Phospholipase D signaling pathway	44571	148/8145	0.167632	0.225433	0.16539	56894	1
hsa04218	Cellular senescence	44571	156/8145	0.175926	0.225433	0.16539	8878	1
hsa04217	Necroptosis	44571	159/8145	0.179017	0.225433	0.16539	8878	1
hsa05225	Hepatocellular carcinoma	44571	168/8145	0.188227	0.225433	0.16539	3162	1
hsa04141	Protein processing in endoplasmic reticulum	44571	171/8145	0.191277	0.225433	0.16539	9709	1
hsa05167	Kaposi sarcoma-associated herpesvirus infection	44571	194/8145	0.214316	0.243877	0.178921	7316	1
hsa05012	Parkinson disease	44571	266/8145	0.28267	0.310937	0.22812	7316	1
hsa04010	MAPK signaling pathway	44571	294/8145	0.307772	0.327629	0.240365	3925	1
hsa05014	Amyotrophic lateral sclerosis	44571	364/8145	0.367106	0.378578	0.277745	8878	1
hsa05010	Alzheimer disease	44571	384/8145	0.383196	0.383196	0.281133	50507	1
