# Supplementary material for: Bioinformatics identification and integrative analysis of ferroptosis-related key lncRNAs in patients with osteoarthritis
Source: Biosci Rep. 2023 Sep 13;43(9):BSR20230255. doi: 10.1042/BSR20230255 (PMC10500229; doi:10.1042/BSR20230255)
Supplement: Supplementary Tables S1-S11 [file BSR-2023-0255_supp1.zip › BSR-2023-0255_supp2.xlsx]

## Sheet: Supplementary Table 2
Supplementary Table 2. 5830 DE-mRNAs in the GSE114007 dataset.
mRNA	logFC	AveExpr	t	P.Value	adj.P.Val	B
TSPAN8	5.15284	-1.60255	15.0615	2.51e-17	5.94e-13	29.1254
BPIFA4P	4.54478	-1.9595	14.5188	8.01e-17	9.5e-13	28.0251
CCDC63	5.26816	-1.52422	14.3216	1.23e-16	9.73e-13	27.6169
EIF5B	-9.36176	1.60432	-13.4664	8.35e-16	4.95e-12	25.792
MIR4289	4.46632	-1.98652	13.2126	1.5e-15	7.1e-12	25.2332
CSRNP2	-2.83838	3.49763	-13.1183	1.86e-15	7.17e-12	25.0234
LOC100505964	4.46616	-1.97448	13.0635	2.12e-15	7.17e-12	24.9011
CDK16	-8.06001	0.568896	-12.8438	3.55e-15	1.05e-11	24.4066
OR2T11	4.90784	-1.29802	12.6876	5.13e-15	1.35e-11	24.051
OR10K2	4.05327	-2.23558	12.4001	1.02e-14	2.42e-11	23.3885
CEP63	-3.10383	4.19655	-12.2361	1.52e-14	3.27e-11	23.0058
MUC21	5.49209	-0.984742	12.2017	1.65e-14	3.27e-11	22.925
LINC00837	5.13599	-0.961872	11.9525	3.04e-14	5.37e-11	22.3353
ABCB11	5.01148	-1.4255	11.936	3.17e-14	5.37e-11	22.2961
FGG	7.30062	0.628831	11.8858	3.59e-14	5.67e-11	22.1761
RNASE11	4.72678	-1.82679	11.7693	4.8e-14	7.11e-11	21.8964
CTAG2	4.33132	-1.9049	11.6166	7.02e-14	9.79e-11	21.5273
LOC392232	4.47192	-1.63998	11.552	8.26e-14	1.09e-10	21.3701
RSL1D1	-7.56366	3.05059	-11.5085	9.22e-14	1.09e-10	21.264
FTLP10	4.40644	-1.50337	11.508	9.23e-14	1.09e-10	21.2627
MYBPC1	7.67428	1.5276	11.4312	1.12e-13	1.27e-10	21.0747
OR10J1	4.49663	-1.76232	11.38	1.28e-13	1.38e-10	20.949
ACTA1	6.24329	1.43071	11.3119	1.52e-13	1.56e-10	20.7811
C8A	4.89423	-1.30201	11.2248	1.9e-13	1.86e-10	20.5653
LOC158572	-4.85971	-1.54013	-11.1876	2.08e-13	1.86e-10	20.4729
RBP3	4.53995	-1.55976	11.1745	2.16e-13	1.86e-10	20.4404
LRTM2	4.8452	-1.35609	11.1727	2.17e-13	1.86e-10	20.436
EMR3	4.65261	-1.57533	11.1674	2.2e-13	1.86e-10	20.4226
KLHL41	3.57546	2.62184	11.1026	2.59e-13	2.11e-10	20.2611
S100A7A	4.86885	-1.15518	11.0907	2.67e-13	2.11e-10	20.2312
SDSL	4.17331	-1.88065	11.0618	2.88e-13	2.2e-10	20.159
IL36RN	4.47306	-1.66467	11.0303	3.13e-13	2.23e-10	20.08
LOC100131726	4.97452	-1.6964	11.0289	3.14e-13	2.23e-10	20.0765
NPFFR2	4.4077	-1.71672	11.0218	3.19e-13	2.23e-10	20.0587
SNRNP27	-3.99633	2.74939	-10.9757	3.6e-13	2.44e-10	19.9429
LINC00297	3.80671	-2.36535	10.9207	4.15e-13	2.73e-10	19.8042
ATP2A1	2.8594	1.92313	10.91	4.27e-13	2.74e-10	19.7772
XIRP2	7.42812	2.09232	10.8857	4.55e-13	2.84e-10	19.7159
SAA2	9.27912	3.60718	10.8701	4.74e-13	2.88e-10	19.6763
IGSF22	-4.81736	-1.80164	-10.8401	5.12e-13	3e-10	19.6003
PTCHD4	4.71517	-1.03977	10.8353	5.19e-13	3e-10	19.5882
PIWIL3	4.48189	-1.39346	10.8107	5.53e-13	3.12e-10	19.5257
IL1A	4.76071	-1.22311	10.797	5.73e-13	3.12e-10	19.4909
OR8J1	4.36421	-1.86921	10.7919	5.81e-13	3.12e-10	19.478
MMP1	6.94451	1.74625	10.7848	5.92e-13	3.12e-10	19.46
SYT14	4.22189	-1.84535	10.6986	7.42e-13	3.78e-10	19.2403
CHI3L2	6.40893	11.2815	10.6942	7.5e-13	3.78e-10	19.229
DPPA4	4.263	-1.79393	10.6282	8.93e-13	4.41e-10	19.0599
LOC100507584	4.1767	-1.85757	10.6135	9.28e-13	4.49e-10	19.0224
FOLH1B	4.6044	-1.64263	10.5949	9.75e-13	4.62e-10	18.9745
TIPARP	-2.91934	7.58827	-10.585	1e-12	4.65e-10	18.9492
C1orf127	4.73093	-1.40301	10.5434	1.12e-12	5.06e-10	18.842
CYP2C9	4.93971	-1.25427	10.5389	1.13e-12	5.06e-10	18.8304
FGL1	5.78177	0.887289	10.4775	1.33e-12	5.84e-10	18.6718
NETO2	4.88323	-1.07824	10.4538	1.42e-12	6.1e-10	18.6107
SPTA1	5.04565	-0.592245	10.4426	1.46e-12	6.18e-10	18.5817
MYL1	6.61005	0.523034	10.3953	1.65e-12	6.88e-10	18.459
GSTA7P	4.62221	-0.961634	10.3836	1.71e-12	6.98e-10	18.4286
OR8K3	3.8445	-2.10531	10.3193	2.03e-12	8.15e-10	18.2611
CTSL1P8	3.64498	-2.36619	10.2982	2.15e-12	8.41e-10	18.2061
MAGEB18	4.00847	-2.25916	10.2948	2.17e-12	8.41e-10	18.1973
SCN8A	2.83123	1.45082	10.2844	2.23e-12	8.51e-10	18.17
LINC00251	3.98872	-2.26955	10.2775	2.27e-12	8.54e-10	18.152
C1orf43	-3.44733	4.57191	-10.2324	2.56e-12	9.48e-10	18.0341
SLC6A14	4.60405	-1.30991	10.2021	2.78e-12	1.01e-09	17.9545
NEB	2.65128	5.96032	10.166	3.06e-12	1.1e-09	17.8599
KRTAP19-8	3.7579	-2.37365	10.1384	3.3e-12	1.17e-09	17.7871
WNT7A	4.20191	-1.86095	10.117	3.49e-12	1.22e-09	17.7308
GSDMB	2.16869	5.29392	10.0973	3.68e-12	1.27e-09	17.6789
LOC284798	4.43335	-0.688159	10.068	3.99e-12	1.35e-09	17.6014
2022-09-07	-7.1599	3.18184	-10.0461	4.23e-12	1.4e-09	17.5435
SNX6	-1.75021	4.38122	-10.035	4.36e-12	1.4e-09	17.5143
MUC22	4.86662	-0.682077	10.035	4.36e-12	1.4e-09	17.5142
PLA2G2C	4.19586	-2.12887	10.0337	4.38e-12	1.4e-09	17.5108
ATP10B	4.65966	-1.20019	10.0251	4.48e-12	1.41e-09	17.4879
TSPAN1	-5.30044	-0.838109	-10.021	4.53e-12	1.41e-09	17.4771
PRDM13	4.48879	-1.53872	10.0166	4.59e-12	1.41e-09	17.4654
ERRFI1	-3.5401	8.67245	-10	4.8e-12	1.46e-09	17.4216
CADPS	4.97998	-0.679635	9.9901	4.93e-12	1.48e-09	17.3952
SLC17A3	3.84908	-2.10261	9.98061	5.06e-12	1.5e-09	17.37
C1orf186	4.29042	-2.09338	9.97405	5.15e-12	1.51e-09	17.3526
OR2C3	4.43451	-1.19192	9.95873	5.37e-12	1.55e-09	17.3119
CLEC4E	4.53928	-1.65895	9.95024	5.49e-12	1.57e-09	17.2893
LCN15	3.554	-2.2098	9.93321	5.75e-12	1.62e-09	17.244
CCR2	4.57995	-1.10496	9.91058	6.12e-12	1.71e-09	17.1838
TLX1	4.23415	-1.3037	9.88627	6.54e-12	1.8e-09	17.119
ZNF729	3.78062	-2.0905	9.85929	7.04e-12	1.92e-09	17.047
MMRN1	5.46974	-0.45729	9.84449	7.33e-12	1.98e-09	17.0074
MT1H	5.9508	4.24183	9.83971	7.43e-12	1.98e-09	16.9946
RNASE1	6.83217	1.40191	9.83629	7.5e-12	1.98e-09	16.9855
MYH7	6.51486	1.23256	9.78848	8.55e-12	2.23e-09	16.8574
PGAP2	-6.70768	0.105144	-9.76013	9.24e-12	2.38e-09	16.7814
CFD	5.2614	3.49465	9.75418	9.39e-12	2.39e-09	16.7654
OR5K4	4.74276	-1.50293	9.71685	1.04e-11	2.63e-09	16.6651
MYH2	7.79366	1.29079	9.71004	1.06e-11	2.65e-09	16.6467
OR7E24	4.35452	-2.03324	9.6996	1.09e-11	2.7e-09	16.6186
PWRN2	4.24223	-1.52657	9.68732	1.13e-11	2.76e-09	16.5855
PRKAR2B	4.63409	2.53084	9.66515	1.2e-11	2.9e-09	16.5258
SLN	5.67632	0.0206968	9.65689	1.23e-11	2.92e-09	16.5035
SLC17A2	4.37573	-1.45454	9.65557	1.23e-11	2.92e-09	16.4999
OR1F1	4.29431	-2.07705	9.6487	1.26e-11	2.95e-09	16.4814
KIAA1328	-6.22309	1.36206	-9.63788	1.29e-11	3.01e-09	16.4521
MARVELD2	2.19782	2.45312	9.61635	1.37e-11	3.16e-09	16.3939
ACTA2	4.63052	3.93136	9.54234	1.69e-11	3.83e-09	16.1934
D21S2088E	3.71912	-2.25734	9.54022	1.7e-11	3.83e-09	16.1876
GBP5	5.11224	-0.287849	9.53464	1.72e-11	3.85e-09	16.1725
NAV3	4.9488	-0.0808752	9.50783	1.86e-11	4.11e-09	16.0996
RNU4ATAC	2.31395	2.64602	9.47255	2.05e-11	4.5e-09	16.0036
SLC17A1	4.42562	-1.81117	9.46796	2.07e-11	4.51e-09	15.9911
RARRES1	4.74496	2.725	9.44936	2.19e-11	4.71e-09	15.9404
CTR9	-6.90876	2.24783	-9.42431	2.34e-11	5.01e-09	15.872
GPR115	4.45449	-1.18762	9.41561	2.4e-11	5.08e-09	15.8483
PDE2A	4.5182	4.37813	9.40803	2.45e-11	5.15e-09	15.8276
C1QB	5.02422	0.267958	9.35429	2.85e-11	5.93e-09	15.6805
RNF223	4.8362	-1.32834	9.3319	3.04e-11	6.26e-09	15.6191
SORBS3	-4.59048	3.81693	-9.28143	3.5e-11	7.15e-09	15.4805
TRDN	5.92701	0.415391	9.27084	3.6e-11	7.22e-09	15.4514
LOC387723	-4.11422	-1.98073	-9.26971	3.61e-11	7.22e-09	15.4482
UNC80	5.08849	0.135492	9.26721	3.64e-11	7.22e-09	15.4414
VWA9	-1.81838	3.18031	-9.26603	3.65e-11	7.22e-09	15.4381
BRD1	-6.39882	1.32182	-9.25909	3.72e-11	7.3e-09	15.419
WNT1	4.01121	-1.81792	9.25217	3.8e-11	7.38e-09	15.4
SLC5A1	4.64715	-0.835058	9.24831	3.84e-11	7.4e-09	15.3893
OR11H1	3.56732	-2.49134	9.24426	3.88e-11	7.42e-09	15.3782
TOP1	-2.47374	4.83639	-9.23798	3.95e-11	7.5e-09	15.3609
SI	4.20415	-2.11238	9.22828	4.06e-11	7.64e-09	15.3341
CNN2	1.95239	5.51621	9.20423	4.35e-11	8.11e-09	15.2678
KCNK17	3.22836	1.7294	9.20171	4.38e-11	8.11e-09	15.2608
C6orf89	-1.64777	5.76387	-9.19711	4.43e-11	8.15e-09	15.2481
CD46	-2.16308	5.75289	-9.17081	4.78e-11	8.6e-09	15.1755
XRCC1	-3.51603	2.63817	-9.16946	4.79e-11	8.6e-09	15.1717
PPBP	3.93386	-2.26676	9.16824	4.81e-11	8.6e-09	15.1683
CDC73	-3.89455	4.66426	-9.16718	4.83e-11	8.6e-09	15.1654
SLC1A6	4.33196	-1.24194	9.16155	4.9e-11	8.66e-09	15.1498
CPA4	3.41958	-2.10143	9.15956	4.93e-11	8.66e-09	15.1443
MYH11	3.86851	4.06424	9.14637	5.12e-11	8.92e-09	15.1078
ADAMTS4	4.49271	3.73704	9.13559	5.28e-11	9.13e-09	15.078
NLRP12	4.70975	-0.611817	9.13035	5.36e-11	9.2e-09	15.0635
SULT1B1	4.05441	-1.12209	9.12546	5.43e-11	9.26e-09	15.0499
PAX5	4.105	-1.49325	9.09439	5.93e-11	1e-08	14.9638
MTNR1A	4.05562	-1.92129	9.08987	6.01e-11	1.01e-08	14.9512
POTEC	4.25063	-1.88561	9.07682	6.23e-11	1.04e-08	14.915
MB	5.53562	-0.694976	9.06893	6.37e-11	1.06e-08	14.8931
ORM1	5.288	0.510945	9.05465	6.64e-11	1.09e-08	14.8534
NLRP7	4.23937	-1.53104	9.05052	6.72e-11	1.1e-08	14.8419
TNFRSF1B	3.3287	4.7528	9.04419	6.84e-11	1.11e-08	14.8243
DEFB1	5.8029	4.05858	9.03797	6.96e-11	1.12e-08	14.807
FAM69B	-5.2489	-0.661853	-9.03746	6.97e-11	1.12e-08	14.8056
KRT74	4.03226	-1.79217	9.02386	7.24e-11	1.15e-08	14.7677
AQP9	4.37087	-0.793084	9.01279	7.48e-11	1.18e-08	14.7369
PROCR	2.1914	6.91985	9.00783	7.58e-11	1.19e-08	14.7231
C1QC	5.33931	-0.196951	9.00115	7.73e-11	1.21e-08	14.7045
FSCB	4.30959	-1.17682	8.99247	7.92e-11	1.22e-08	14.6803
MS4A6A	4.74737	-0.169479	8.9921	7.93e-11	1.22e-08	14.6792
TTBK1	4.71701	-0.676212	8.98511	8.09e-11	1.23e-08	14.6597
ETAA1	-2.7988	2.83874	-8.9843	8.11e-11	1.23e-08	14.6575
TRIM48	4.53382	-1.41369	8.97097	8.42e-11	1.27e-08	14.6203
SLCO1B3	4.16407	-1.64775	8.95294	8.87e-11	1.33e-08	14.5699
GABRA6	4.51891	-1.53353	8.94599	9.04e-11	1.35e-08	14.5505
SLC15A1	4.46591	-1.17226	8.94093	9.17e-11	1.36e-08	14.5364
LFNG	2.57526	4.61387	8.92595	9.58e-11	1.41e-08	14.4945
OTC	4.3148	-1.06943	8.90111	1.03e-10	1.5e-08	14.425
MIR1247	4.23803	-1.01799	8.8958	1.04e-10	1.52e-08	14.4101
SH3TC2	3.09411	1.92571	8.88951	1.06e-10	1.54e-08	14.3925
GRID2	4.13007	-1.87669	8.86986	1.12e-10	1.61e-08	14.3374
IFT81	-2.28301	3.68108	-8.86846	1.13e-10	1.61e-08	14.3335
STXBP5L	4.40388	-1.36321	8.8648	1.14e-10	1.62e-08	14.3232
PPP2R2C	4.55288	-1.25957	8.85427	1.18e-10	1.65e-08	14.2937
ORM2	5.07397	0.467289	8.85381	1.18e-10	1.65e-08	14.2924
SERPINB11	4.20861	-1.87402	8.84261	1.22e-10	1.69e-08	14.2609
LRRTM1	3.56543	-1.7853	8.80858	1.34e-10	1.86e-08	14.1653
SCN2A	3.34947	0.886708	8.80584	1.35e-10	1.86e-08	14.1576
TTC19	-1.22648	5.13935	-8.78432	1.44e-10	1.97e-08	14.097
ZNF234	-5.40332	-0.157242	-8.78155	1.45e-10	1.97e-08	14.0892
LOC100505865	4.1448	-1.76738	8.77891	1.46e-10	1.98e-08	14.0818
PLCE1	1.54915	5.78103	8.76786	1.51e-10	2.03e-08	14.0507
ACTL6B	3.96776	-0.693078	8.7631	1.53e-10	2.05e-08	14.0373
TRIM15	3.75079	-1.53629	8.752	1.58e-10	2.1e-08	14.006
LOC643201	4.15951	0.164078	8.74839	1.59e-10	2.11e-08	13.9958
PKDCC	2.08163	3.72184	8.74454	1.61e-10	2.12e-08	13.9849
RGSL1	4.00141	-0.628361	8.74257	1.62e-10	2.12e-08	13.9794
SAA1	7.90483	4.95831	8.7385	1.64e-10	2.14e-08	13.9679
LOC100129316	4.19809	-0.319525	8.72451	1.71e-10	2.21e-08	13.9284
SAA4	4.36142	-1.57756	8.71952	1.73e-10	2.22e-08	13.9143
SERPINE1	3.05893	6.74561	8.71917	1.73e-10	2.22e-08	13.9134
CRYBB2	4.65435	-1.07617	8.70608	1.8e-10	2.28e-08	13.8764
PTGDS	6.2557	1.95606	8.70594	1.8e-10	2.28e-08	13.876
CSRP3	4.24198	-1.30477	8.70268	1.82e-10	2.29e-08	13.8668
ABCC9	2.95577	3.97905	8.68652	1.9e-10	2.39e-08	13.8211
DPYSL2	-7.07905	3.73149	-8.66819	2.01e-10	2.5e-08	13.7692
OR4K5	3.77426	-2.06938	8.65955	2.06e-10	2.55e-08	13.7448
HRG	4.49007	-1.44441	8.65666	2.08e-10	2.56e-08	13.7366
IL27	4.80355	-1.01626	8.65533	2.08e-10	2.56e-08	13.7328
FAM198B	3.01454	4.39168	8.64532	2.14e-10	2.62e-08	13.7045
LOC349160	3.71978	-2.13309	8.62528	2.27e-10	2.75e-08	13.6477
GDA	4.12069	-1.59416	8.62453	2.28e-10	2.75e-08	13.6455
HOXB2	2.30871	3.89572	8.56649	2.69e-10	3.24e-08	13.4807
ABCA13	4.43478	-0.217407	8.55614	2.78e-10	3.32e-08	13.4513
LOC730441	4.69636	-1.21029	8.55387	2.79e-10	3.32e-08	13.4448
GPR111	4.15977	-1.53869	8.552	2.81e-10	3.32e-08	13.4395
MT2A	4.52584	11.063	8.54934	2.83e-10	3.32e-08	13.432
C15orf52	1.98059	1.51187	8.5488	2.84e-10	3.32e-08	13.4304
LEFTY2	4.92733	0.346063	8.5476	2.85e-10	3.32e-08	13.427
PSRC1	1.81489	4.13569	8.52954	3e-10	3.49e-08	13.3756
CPXM1	4.63612	-0.298244	8.52485	3.04e-10	3.52e-08	13.3623
GTF2IRD2B	-5.00267	-0.189981	-8.51724	3.11e-10	3.56e-08	13.3406
WDR72	4.93801	-0.474683	8.5172	3.11e-10	3.56e-08	13.3405
TRIM40	3.86801	-2.02225	8.4897	3.37e-10	3.81e-08	13.2621
LOC728613	-4.05852	0.284578	-8.4887	3.38e-10	3.81e-08	13.2592
HOPX	3.77324	-1.85948	8.488	3.38e-10	3.81e-08	13.2572
USP26	4.07663	-1.99485	8.48713	3.39e-10	3.81e-08	13.2547
OR13A1	3.60145	-2.45599	8.48505	3.41e-10	3.82e-08	13.2488
POSTN	5.98238	3.36443	8.48358	3.43e-10	3.82e-08	13.2446
KLK12	3.69216	-2.38185	8.47792	3.48e-10	3.86e-08	13.2284
ATF7	-1.3225	5.33285	-8.47478	3.52e-10	3.88e-08	13.2195
AKAP9	-2.42198	7.44025	-8.44641	3.82e-10	4.19e-08	13.1384
CDYL	-1.68712	4.75807	-8.44209	3.87e-10	4.22e-08	13.1261
JAKMIP2	4.01795	-0.434309	8.4413	3.88e-10	4.22e-08	13.1238
CDH2	4.52829	-1.03118	8.4393	3.9e-10	4.22e-08	13.1181
ZRANB2	-1.97596	6.60825	-8.42923	4.02e-10	4.33e-08	13.0894
MPEG1	5.04139	1.13047	8.42686	4.04e-10	4.33e-08	13.0826
IFNL4	3.45987	-2.41084	8.42557	4.06e-10	4.33e-08	13.0789
DRAM2	1.13366	5.00424	8.40171	4.35e-10	4.63e-08	13.0106
NPAS1	3.48374	-0.0716339	8.39876	4.39e-10	4.65e-08	13.0021
ZBTB20	-2.3186	6.34415	-8.39457	4.44e-10	4.68e-08	12.9902
FAM13B	-3.252	4.932	-8.39252	4.47e-10	4.69e-08	12.9843
CKM	4.62005	0.755599	8.38874	4.52e-10	4.72e-08	12.9734
IGF1	5.0853	4.4048	8.3867	4.55e-10	4.73e-08	12.9676
MTG1	-2.3181	1.80066	-8.38029	4.63e-10	4.8e-08	12.9492
TNFAIP2	2.51116	5.62098	8.36773	4.81e-10	4.95e-08	12.9132
PRORSD1P	-3.88515	0.65175	-8.36636	4.83e-10	4.95e-08	12.9093
SORCS1	4.04628	-0.392546	8.36435	4.85e-10	4.96e-08	12.9035
GAK	-3.16973	3.19767	-8.36229	4.88e-10	4.97e-08	12.8976
CNTN3	3.99592	-1.32943	8.35327	5.01e-10	5.08e-08	12.8717
CRISP1	3.82391	-2.33891	8.34034	5.21e-10	5.24e-08	12.8346
CDC27	-1.74853	5.47862	-8.33946	5.22e-10	5.24e-08	12.8321
LOC253573	4.34996	-1.52024	8.33595	5.27e-10	5.28e-08	12.822
RPL10L	3.81079	-2.0515	8.33424	5.3e-10	5.28e-08	12.8171
GORASP1	-5.94471	1.38535	-8.32764	5.4e-10	5.36e-08	12.7982
FLJ31662	4.00259	-1.99044	8.31576	5.6e-10	5.53e-08	12.764
TINAG	3.68791	-1.97104	8.29429	5.96e-10	5.86e-08	12.7023
DHFR	-4.41683	-1.36075	-8.26491	6.5e-10	6.36e-08	12.6178
CSMD3	4.33897	-0.0066606	8.26082	6.57e-10	6.41e-08	12.606
CLEC4F	3.7102	-1.63818	8.25888	6.61e-10	6.42e-08	12.6004
OR8G1	3.09075	-2.62768	8.24372	6.91e-10	6.69e-08	12.5567
BRPF3	-2.98313	2.77375	-8.23657	7.06e-10	6.8e-08	12.5361
OR2T4	3.63485	-2.4558	8.21162	7.6e-10	7.29e-08	12.4641
LBP	5.12726	2.43791	8.19053	8.08e-10	7.7e-08	12.4032
CDV3	-2.11077	5.75709	-8.19005	8.09e-10	7.7e-08	12.4019
ADAM29	3.61663	-1.96733	8.18903	8.12e-10	7.7e-08	12.3989
ITGB8	3.64565	7.62421	8.18605	8.19e-10	7.74e-08	12.3903
XKR7	3.74985	-1.63049	8.18333	8.26e-10	7.77e-08	12.3824
MAGEE1	-5.45138	-0.100946	-8.17731	8.4e-10	7.87e-08	12.3651
ABO	5.39027	0.865339	8.17007	8.59e-10	8.01e-08	12.3441
MBL2	3.65412	-2.25465	8.15811	8.89e-10	8.27e-08	12.3095
UGT2B4	3.13049	-2.58456	8.15666	8.93e-10	8.27e-08	12.3053
FGB	5.90798	0.372601	8.14186	9.33e-10	8.61e-08	12.2625
VPS33A	-4.59499	0.375952	-8.13914	9.4e-10	8.64e-08	12.2547
APCDD1	1.83433	3.03668	8.13267	9.59e-10	8.75e-08	12.2359
BCAM	2.8982	2.16894	8.13153	9.62e-10	8.75e-08	12.2326
LAMP1	-1.58081	6.12037	-8.13083	9.64e-10	8.75e-08	12.2306
CCL20	5.7102	0.813195	8.12457	9.82e-10	8.86e-08	12.2125
CXCR2	3.82445	-1.82778	8.12436	9.82e-10	8.86e-08	12.2119
ALPP	4.20855	-1.42873	8.11486	1.01e-09	9.07e-08	12.1843
NRAP	4.35081	1.57844	8.09198	1.08e-09	9.67e-08	12.118
ZNF133	-2.1447	3.3391	-8.08265	1.11e-09	9.9e-08	12.091
PRPF38B	-1.56702	4.86239	-8.07808	1.13e-09	1e-07	12.0777
GFPT1	-3.69713	5.99067	-8.07178	1.15e-09	1.02e-07	12.0594
ROCK1P1	5.99435	3.61354	8.06885	1.16e-09	1.02e-07	12.0509
PPM1K	-2.81972	4.36566	-8.04366	1.25e-09	1.1e-07	11.9778
IL6	4.28513	0.441711	8.042	1.25e-09	1.1e-07	11.9729
CALCA	4.64301	1.63468	8.0367	1.27e-09	1.11e-07	11.9575
OGDHL	4.47319	-1.44997	8.03545	1.28e-09	1.11e-07	11.9539
C1orf141	3.96338	-1.67872	8.03139	1.29e-09	1.12e-07	11.9421
MS4A6E	3.75998	-2.37255	8.02706	1.31e-09	1.13e-07	11.9295
PDX1	3.94713	-1.38864	8.02483	1.32e-09	1.13e-07	11.923
VEZF1	-1.68886	5.41265	-8.01056	1.38e-09	1.17e-07	11.8815
APLP1	3.46883	-0.00407134	8.00558	1.4e-09	1.19e-07	11.867
CCDC136	2.40693	3.86175	8.00225	1.41e-09	1.19e-07	11.8574
GPR15	3.60875	-2.20823	7.99872	1.42e-09	1.2e-07	11.8471
TBRG4	-2.48295	3.03527	-7.99478	1.44e-09	1.21e-07	11.8356
EXOSC5	-4.5388	-0.912242	-7.99214	1.45e-09	1.21e-07	11.8279
FBXO24	-4.4294	-1.20345	-7.99194	1.45e-09	1.21e-07	11.8274
LOC100131320	3.78827	-2.14727	7.99146	1.46e-09	1.21e-07	11.826
IGFL2	3.2667	-1.98003	7.99056	1.46e-09	1.21e-07	11.8233
MRPL3	-3.56088	3.04038	-7.9895	1.46e-09	1.21e-07	11.8202
NAA30	-2.46215	3.38167	-7.98558	1.48e-09	1.22e-07	11.8088
TMEM44-AS1	-5.29188	-0.426148	-7.97425	1.53e-09	1.26e-07	11.7758
PPID	-3.21425	2.56182	-7.96814	1.56e-09	1.28e-07	11.758
RHBDL2	4.86831	1.92491	7.96398	1.58e-09	1.29e-07	11.7459
SOS1	-5.25884	3.42063	-7.96228	1.59e-09	1.29e-07	11.741
BCAS1	3.99881	-1.77921	7.9537	1.63e-09	1.32e-07	11.7159
REXO1L1	4.92915	-0.0302925	7.95007	1.65e-09	1.33e-07	11.7054
OR8H3	3.48703	-2.343	7.94619	1.67e-09	1.34e-07	11.694
KCNQ3	4.34499	1.46498	7.93803	1.71e-09	1.37e-07	11.6703
MYH1	5.21849	0.214812	7.93433	1.72e-09	1.38e-07	11.6594
LINC00487	3.77012	-1.58175	7.92688	1.76e-09	1.4e-07	11.6377
FMO2	5.68839	2.12356	7.92617	1.77e-09	1.4e-07	11.6356
ARF4	-4.4481	4.80546	-7.92512	1.77e-09	1.4e-07	11.6326
BAZ2B	-1.11035	6.44699	-7.92184	1.79e-09	1.41e-07	11.623
BPTF	-2.59935	6.34759	-7.92153	1.79e-09	1.41e-07	11.6221
ADORA1	1.73215	4.81025	7.91818	1.81e-09	1.42e-07	11.6123
PRKCI	-4.39286	2.29765	-7.91285	1.84e-09	1.43e-07	11.5968
LY9	3.87977	-1.91061	7.90763	1.87e-09	1.45e-07	11.5815
OR5T2	3.05094	-2.64864	7.9014	1.9e-09	1.47e-07	11.5633
FBXO5	1.64468	2.93009	7.90065	1.91e-09	1.47e-07	11.5611
MAP1B	1.84476	4.48356	7.88625	1.99e-09	1.53e-07	11.519
TFCP2L1	1.68746	4.4927	7.87352	2.07e-09	1.59e-07	11.4818
TLR2	3.36465	4.97592	7.86972	2.09e-09	1.59e-07	11.4707
HOTAIRM1	2.32806	2.36255	7.86965	2.09e-09	1.59e-07	11.4705
JAKMIP1	3.62431	-1.52937	7.86355	2.13e-09	1.62e-07	11.4527
LOC284998	2.71245	1.91948	7.85611	2.18e-09	1.65e-07	11.4309
CLSTN2	3.51859	1.48379	7.84605	2.24e-09	1.69e-07	11.4015
DIMT1	-1.84918	2.96953	-7.82753	2.37e-09	1.78e-07	11.3472
HAGHL	2.49823	1.78841	7.82479	2.39e-09	1.79e-07	11.3392
ESPNP	3.19014	2.47145	7.8233	2.4e-09	1.8e-07	11.3348
AREG	3.70223	-2.26271	7.81853	2.44e-09	1.82e-07	11.3209
AIDA	-3.0428	1.54082	-7.81481	2.46e-09	1.83e-07	11.31
CYP2C18	4.7719	-0.753752	7.81445	2.47e-09	1.83e-07	11.3089
STEAP4	6.14666	7.76902	7.80849	2.51e-09	1.85e-07	11.2914
LYPD5	-4.30937	-1.35888	-7.80836	2.51e-09	1.85e-07	11.291
MGAT1	-3.14567	3.7524	-7.80407	2.54e-09	1.87e-07	11.2785
ABHD5	2.03705	4.05188	7.79896	2.58e-09	1.88e-07	11.2635
DHX30	-1.87777	4.02479	-7.79763	2.59e-09	1.88e-07	11.2596
FGF7	4.41912	2.37434	7.79746	2.59e-09	1.88e-07	11.2591
SPHKAP	4.79116	-1.01935	7.79671	2.6e-09	1.88e-07	11.2569
CRAMP1L	-1.68199	3.67918	-7.79244	2.63e-09	1.89e-07	11.2444
IRX3	4.18649	-0.0532252	7.79243	2.63e-09	1.89e-07	11.2443
MTRNR2L8	2.00573	2.33695	7.79125	2.64e-09	1.89e-07	11.2409
MTRNR2L5	2.97871	-2.71753	7.7911	2.64e-09	1.89e-07	11.2404
LOC400620	3.70255	-2.1823	7.78476	2.69e-09	1.92e-07	11.2218
MS4A4A	3.93149	-1.14477	7.77736	2.75e-09	1.95e-07	11.2001
CH25H	3.74173	-1.87661	7.77652	2.76e-09	1.95e-07	11.1977
GOLGA2P5	-4.51336	0.615657	-7.77586	2.77e-09	1.95e-07	11.1957
CCZ1	-4.79789	-0.261931	-7.77539	2.77e-09	1.95e-07	11.1943
STRN3	-1.85111	5.26327	-7.7697	2.82e-09	1.98e-07	11.1777
DNAJC18	-3.01217	2.57641	-7.76728	2.84e-09	1.99e-07	11.1705
SPRNP1	3.60205	-1.94015	7.76583	2.85e-09	1.99e-07	11.1663
SOST	3.32391	-1.73189	7.76333	2.87e-09	2e-07	11.159
OR2T29	3.42067	-2.55582	7.76125	2.89e-09	2.01e-07	11.1528
APCDD1L	2.20047	2.48115	7.76054	2.9e-09	2.01e-07	11.1508
CUX1	-1.08608	6.50678	-7.75781	2.92e-09	2.02e-07	11.1427
MIR4648	3.79422	-0.481547	7.73303	3.14e-09	2.17e-07	11.0699
TIGD5	-4.87612	-0.744131	-7.73126	3.16e-09	2.17e-07	11.0647
MUC15	3.96658	-1.45056	7.72629	3.21e-09	2.2e-07	11.0501
GPR144	3.52944	-1.48349	7.7255	3.22e-09	2.2e-07	11.0478
SLC9C2	3.89908	-0.0274302	7.72388	3.23e-09	2.2e-07	11.043
LYPD1	3.40289	-2.44857	7.71933	3.28e-09	2.23e-07	11.0296
SOGA3	-4.41217	-1.21583	-7.71238	3.35e-09	2.27e-07	11.0092
SFTPA2	4.14111	-1.66186	7.70913	3.38e-09	2.28e-07	10.9997
MYBL1	2.05529	4.91918	7.69467	3.53e-09	2.38e-07	10.9571
KRT6A	3.20781	-2.17742	7.69269	3.55e-09	2.38e-07	10.9513
DUSP7	1.67316	5.07329	7.69247	3.55e-09	2.38e-07	10.9506
RASA1	-1.99634	5.81682	-7.68389	3.64e-09	2.43e-07	10.9254
KAT6B	-1.56011	5.64735	-7.68212	3.66e-09	2.44e-07	10.9202
SERP2	-4.48169	-0.990736	-7.67771	3.71e-09	2.46e-07	10.9072
GRM7	3.6288	-1.19397	7.67053	3.79e-09	2.51e-07	10.886
MYH6	4.09747	-0.902211	7.67003	3.8e-09	2.51e-07	10.8846
PACRG-AS1	3.88598	-1.79596	7.66661	3.84e-09	2.53e-07	10.8745
SLC51A	-4.06183	-0.562952	-7.6629	3.88e-09	2.54e-07	10.8635
FAM124B	4.18329	-1.15236	7.6625	3.88e-09	2.54e-07	10.8624
GNG8	3.19064	-1.47874	7.64202	4.13e-09	2.7e-07	10.802
FSTL4	4.12579	-0.98266	7.63951	4.16e-09	2.71e-07	10.7946
G3BP2	-5.06366	4.43979	-7.63893	4.17e-09	2.71e-07	10.7929
PDZK1IP1	3.58229	0.954082	7.63434	4.23e-09	2.73e-07	10.7794
USP35	1.46323	4.4076	7.63387	4.23e-09	2.73e-07	10.778
CD52	4.95582	3.16394	7.63038	4.28e-09	2.76e-07	10.7677
OR2AT4	3.22125	-2.45122	7.6243	4.36e-09	2.79e-07	10.7497
GJA9-MYCBP	3.86481	0.851545	7.62395	4.36e-09	2.79e-07	10.7487
DPYSL4	3.56335	1.1071	7.62328	4.37e-09	2.79e-07	10.7467
LOC100287015	-4.07499	-0.949633	-7.61962	4.42e-09	2.81e-07	10.7359
IVD	-1.57797	3.97004	-7.61924	4.42e-09	2.81e-07	10.7348
CA13	2.06691	4.37272	7.61677	4.46e-09	2.83e-07	10.7275
PLCB1	-5.25158	0.378627	-7.61346	4.5e-09	2.85e-07	10.7178
METAP1D	-4.385	-0.51322	-7.6125	4.51e-09	2.85e-07	10.7149
CASC1	-4.6251	-0.686309	-7.61044	4.54e-09	2.86e-07	10.7088
MED11	-4.21998	-0.742363	-7.60679	4.59e-09	2.88e-07	10.6981
C16orf62	-1.42429	4.58899	-7.60368	4.64e-09	2.9e-07	10.6889
HLA-DRA	5.24591	1.13307	7.5862	4.89e-09	3.05e-07	10.6373
TMED10	-1.15522	8.07324	-7.57087	5.12e-09	3.18e-07	10.592
CD38	4.31957	-0.551456	7.56803	5.16e-09	3.19e-07	10.5836
RGMB	-3.85226	1.67158	-7.5679	5.16e-09	3.19e-07	10.5832
ANKRD20A9P	2.3991	1.77422	7.5676	5.17e-09	3.19e-07	10.5823
LAMP3	4.48592	0.239012	7.56572	5.2e-09	3.2e-07	10.5767
PODN	4.74145	1.07137	7.5636	5.23e-09	3.21e-07	10.5705
PTPRC	4.49191	-0.136493	7.55356	5.39e-09	3.3e-07	10.5408
ZNF684	-4.20859	-1.03227	-7.55232	5.41e-09	3.31e-07	10.5371
MAK16	-1.77972	3.00699	-7.53694	5.67e-09	3.45e-07	10.4916
PDLIM1	4.77321	1.69047	7.53297	5.74e-09	3.49e-07	10.4799
TNNC2	2.65604	1.05569	7.52853	5.81e-09	3.52e-07	10.4667
CABIN1	-1.77417	4.79227	-7.52693	5.84e-09	3.53e-07	10.462
RANBP9	-2.08817	5.93716	-7.51996	5.96e-09	3.6e-07	10.4414
MAP4K5	-1.38681	6.07765	-7.51507	6.05e-09	3.64e-07	10.4269
PDCD4	-1.87404	6.80119	-7.51235	6.1e-09	3.66e-07	10.4188
EPB41L3	-4.5905	1.63438	-7.50939	6.16e-09	3.69e-07	10.4101
PURA	-2.82976	4.74489	-7.50864	6.17e-09	3.69e-07	10.4078
RGS17	2.36003	1.64223	7.50598	6.22e-09	3.71e-07	10.4
AQP5	3.90178	-0.288221	7.49588	6.41e-09	3.81e-07	10.37
XRN2	-1.53732	5.5234	-7.49272	6.48e-09	3.84e-07	10.3607
VPS36	-1.01505	4.80669	-7.48255	6.68e-09	3.95e-07	10.3305
NBR1	-1.13238	6.89555	-7.47419	6.85e-09	4.03e-07	10.3058
OR6P1	3.55507	-2.34349	7.4739	6.85e-09	4.03e-07	10.3049
A2M-AS1	1.71401	3.89746	7.47059	6.92e-09	4.06e-07	10.2951
ZC3H11A	-2.12627	6.24046	-7.47034	6.93e-09	4.06e-07	10.2943
FBLN2	3.42925	3.91511	7.46918	6.95e-09	4.06e-07	10.2909
ZNF341	-3.96765	-1.56537	-7.46518	7.04e-09	4.1e-07	10.279
SPATA21	-3.90939	-1.82475	-7.46157	7.11e-09	4.13e-07	10.2683
HCLS1	1.91099	1.74888	7.45945	7.16e-09	4.15e-07	10.2621
RPL35A	-2.37955	6.93288	-7.45708	7.21e-09	4.17e-07	10.255
GABRG1	3.68411	-1.63142	7.45566	7.24e-09	4.18e-07	10.2508
TNFSF10	1.72507	4.42254	7.45213	7.32e-09	4.21e-07	10.2403
SLFN14	3.72896	-2.1188	7.4479	7.41e-09	4.26e-07	10.2278
OGFOD1	-2.88441	4.40462	-7.44698	7.44e-09	4.26e-07	10.225
LOC149373	3.70197	-1.90489	7.4423	7.54e-09	4.31e-07	10.2111
HOXD10	2.45571	3.37617	7.44056	7.58e-09	4.32e-07	10.206
PPL	1.67992	3.23501	7.43677	7.67e-09	4.35e-07	10.1947
TACR2	1.75037	2.97537	7.43635	7.68e-09	4.35e-07	10.1935
UNC5A	4.18937	-1.52706	7.42745	7.89e-09	4.46e-07	10.1671
MC5R	3.32109	-2.62094	7.42713	7.9e-09	4.46e-07	10.1661
STAP2	2.53671	1.84328	7.42557	7.93e-09	4.47e-07	10.1615
PLG	3.74644	-1.14652	7.42333	7.99e-09	4.49e-07	10.1548
SNORA79	3.73733	-1.66738	7.41166	8.27e-09	4.64e-07	10.1202
FBXO43	2.8601	0.0725724	7.40994	8.32e-09	4.64e-07	10.1151
LAIR1	3.85055	-0.85201	7.40978	8.32e-09	4.64e-07	10.1146
CST6	2.92302	2.41307	7.40894	8.34e-09	4.64e-07	10.1121
POU4F1	3.18635	-1.87098	7.40569	8.42e-09	4.68e-07	10.1024
VSIG4	4.64112	-0.625461	7.40248	8.51e-09	4.71e-07	10.0929
LIF	3.46266	4.42605	7.39946	8.58e-09	4.74e-07	10.0839
DNAH3	3.9667	0.470919	7.39554	8.69e-09	4.78e-07	10.0723
SPATA31C1	3.21439	-2.65971	7.39528	8.69e-09	4.78e-07	10.0715
ANKRD50	1.99708	6.25754	7.38981	8.84e-09	4.85e-07	10.0552
ANKLE2	-1.92761	4.55612	-7.38848	8.87e-09	4.86e-07	10.0513
AEBP2	-1.42756	5.58459	-7.38213	9.05e-09	4.94e-07	10.0324
UNC13C	4.00123	-0.953371	7.37927	9.13e-09	4.97e-07	10.0239
HDLBP	-1.17978	9.02793	-7.37466	9.25e-09	5.03e-07	10.0102
MKRN1	-1.43142	5.10567	-7.37281	9.31e-09	5.05e-07	10.0047
TYROBP	3.94793	-0.429642	7.36405	9.56e-09	5.17e-07	9.97862
CRX	3.68744	-1.12529	7.35875	9.71e-09	5.24e-07	9.96285
C14orf23	3.96407	-1.68573	7.35456	9.83e-09	5.3e-07	9.95038
SMARCA2	-1.20891	7.04366	-7.35176	9.92e-09	5.33e-07	9.94206
CAMLG	-2.25392	4.5752	-7.35043	9.96e-09	5.34e-07	9.93808
LRRC36	3.67035	-1.03173	7.34728	1.01e-08	5.38e-07	9.92872
COCH	2.4184	3.4	7.34536	1.01e-08	5.38e-07	9.92299
TMEM66	-1.43461	6.78157	-7.34506	1.01e-08	5.38e-07	9.92212
RASGRF1	3.84369	-1.01538	7.34339	1.02e-08	5.4e-07	9.91715
CNGA3	3.50208	-2.046	7.331	1.06e-08	5.59e-07	9.88024
CCDC173	2.76622	3.58651	7.32944	1.06e-08	5.6e-07	9.87559
CDH6	4.24094	-0.064605	7.32899	1.06e-08	5.6e-07	9.87426
ARHGAP32	-1.67353	4.64361	-7.32844	1.06e-08	5.6e-07	9.87261
LACE1	-4.3284	-0.511909	-7.32554	1.07e-08	5.63e-07	9.86398
CYP2C19	4.70202	-1.02356	7.32231	1.08e-08	5.67e-07	9.85437
INVS	-1.14092	4.53406	-7.32167	1.09e-08	5.67e-07	9.85245
LINC00202-2	3.86572	-1.58916	7.32045	1.09e-08	5.68e-07	9.84881
UNC13B	-1.34674	4.29979	-7.31726	1.1e-08	5.73e-07	9.83931
SRPX	2.59906	2.54264	7.30982	1.13e-08	5.84e-07	9.81715
BCLAF1	-2.76097	6.97377	-7.3006	1.16e-08	6e-07	9.78967
KSR2	4.60193	-0.04878	7.29856	1.17e-08	6.01e-07	9.78358
SGCZ	3.72379	-2.08166	7.29763	1.17e-08	6.01e-07	9.78081
ACTC1	2.9239	3.47293	7.29741	1.17e-08	6.01e-07	9.78015
TMEM178B	3.54424	-0.236745	7.2969	1.17e-08	6.01e-07	9.77865
THAP6	-3.36732	2.34447	-7.29232	1.19e-08	6.08e-07	9.76497
MAL	3.25964	-2.41429	7.28968	1.2e-08	6.12e-07	9.75712
GTF3C1	-1.52912	5.39252	-7.28911	1.2e-08	6.12e-07	9.7554
SNORD89	4.11102	2.00297	7.28134	1.23e-08	6.23e-07	9.73223
PMS2P5	1.5273	1.36279	7.28089	1.23e-08	6.23e-07	9.73089
VPS53	-1.12395	5.00202	-7.28086	1.23e-08	6.23e-07	9.73081
THSD7A	1.67565	4.20249	7.27939	1.24e-08	6.25e-07	9.72643
LHFPL4	2.04432	2.03671	7.27698	1.24e-08	6.28e-07	9.71923
ITM2B	-1.77758	8.31778	-7.27573	1.25e-08	6.29e-07	9.7155
OLAH	3.5839	-2.17409	7.27289	1.26e-08	6.33e-07	9.70703
LINC00612	-4.19154	-1.35763	-7.27235	1.26e-08	6.33e-07	9.70542
LYPD4	3.41886	-2.05359	7.27088	1.27e-08	6.34e-07	9.70103
LOC645212	-4.08279	2.74769	-7.27027	1.27e-08	6.34e-07	9.69923
HTRA3	2.54487	4.81271	7.26601	1.29e-08	6.41e-07	9.6865
SLC30A10	3.76345	-1.97834	7.26259	1.3e-08	6.46e-07	9.67631
OR4C3	3.83883	-1.8546	7.26202	1.3e-08	6.46e-07	9.6746
STX10	-2.924	1.59366	-7.26014	1.31e-08	6.48e-07	9.66899
SEC22B	-3.88351	4.7814	-7.25952	1.31e-08	6.48e-07	9.66713
HSP90AB4P	2.09097	2.7681	7.25676	1.32e-08	6.52e-07	9.65891
L1CAM	4.39325	-0.863866	7.25416	1.33e-08	6.56e-07	9.65113
ZNRF1	-3.99932	1.41886	-7.25274	1.34e-08	6.56e-07	9.64691
SDC2	-1.76102	8.34331	-7.24996	1.35e-08	6.6e-07	9.63861
TOMM5	1.20815	4.6467	7.24911	1.35e-08	6.6e-07	9.63606
ST8SIA3	4.51673	-1.22892	7.24867	1.36e-08	6.6e-07	9.63475
ITGAE	1.86203	3.87262	7.24546	1.37e-08	6.65e-07	9.62516
SLC52A2	-4.43794	-0.713649	-7.24477	1.37e-08	6.65e-07	9.6231
RBM15	-2.15151	3.93721	-7.2423	1.38e-08	6.69e-07	9.61574
ARFIP1	-2.33015	3.75838	-7.2419	1.38e-08	6.69e-07	9.61452
KCNK10	3.77161	-0.958525	7.23909	1.4e-08	6.73e-07	9.60615
C5orf49	1.64507	3.1737	7.23515	1.41e-08	6.8e-07	9.59438
HGF	3.4294	-0.313169	7.23356	1.42e-08	6.82e-07	9.58963
MOCS3	-4.2724	0.118137	-7.2324	1.43e-08	6.83e-07	9.58618
ZNF653	-4.24049	-0.408332	-7.22537	1.46e-08	6.96e-07	9.56517
CHRD	1.66858	3.93557	7.22094	1.48e-08	7.04e-07	9.55193
OC90	4.13251	-1.63065	7.21855	1.49e-08	7.08e-07	9.54479
MYL2	4.78105	-1.73503	7.21568	1.5e-08	7.12e-07	9.53623
BRI3BP	-4.05438	-1.16003	-7.21283	1.51e-08	7.17e-07	9.52769
TCF15	3.09563	-2.63666	7.20959	1.53e-08	7.23e-07	9.51802
NCR3	3.70347	-2.23917	7.20457	1.55e-08	7.33e-07	9.50301
2022-03-06	-1.78452	6.78505	-7.20241	1.56e-08	7.36e-07	9.49654
PRH1	3.93771	0.273651	7.20163	1.57e-08	7.36e-07	9.49423
LOC100507053	2.24663	2.63126	7.20083	1.57e-08	7.37e-07	9.49182
LAMB3	2.161	3.2925	7.19915	1.58e-08	7.39e-07	9.48682
EFCAB1	1.22188	4.55575	7.19346	1.6e-08	7.5e-07	9.4698
CD83	1.69249	3.39241	7.18975	1.62e-08	7.57e-07	9.45869
GLUL	3.64129	9.85875	7.18438	1.65e-08	7.68e-07	9.44266
PLA2G16	1.50859	5.57275	7.18251	1.66e-08	7.71e-07	9.43707
AFMID	1.85806	4.1323	7.17847	1.68e-08	7.79e-07	9.42497
SYT3	3.67272	-2.23701	7.17481	1.7e-08	7.86e-07	9.41403
UTRN	-2.22478	8.23577	-7.17451	1.7e-08	7.86e-07	9.41313
LOC729987	3.54096	-2.31461	7.17375	1.7e-08	7.86e-07	9.41086
KLK2	3.54818	-2.21176	7.16996	1.72e-08	7.92e-07	9.39951
COA6	1.8627	2.86888	7.16521	1.75e-08	8.02e-07	9.38528
RPTN	3.67299	-1.9438	7.15904	1.78e-08	8.16e-07	9.36683
ARMC9	-1.7959	4.76285	-7.15653	1.8e-08	8.19e-07	9.35933
SET	-1.73186	6.07124	-7.15631	1.8e-08	8.19e-07	9.35866
IDO2	3.51498	-2.32828	7.15403	1.81e-08	8.23e-07	9.35184
ISM2	3.69557	1.28527	7.15219	1.82e-08	8.26e-07	9.34634
VTRNA2-1	5.80272	1.5324	7.15112	1.83e-08	8.27e-07	9.34314
RABEP1	-1.97146	5.41747	-7.14567	1.86e-08	8.38e-07	9.32683
ZFP82	-4.60187	0.0997715	-7.14565	1.86e-08	8.38e-07	9.32674
KRT23	3.71725	-1.03907	7.14243	1.87e-08	8.45e-07	9.31711
LOC100507632	4.05718	-1.23779	7.13801	1.9e-08	8.55e-07	9.30388
NPR3	3.79602	1.46954	7.13505	1.92e-08	8.6e-07	9.29501
VCL	-2.16914	4.95596	-7.13461	1.92e-08	8.6e-07	9.2937
CAPSL	3.65621	-2.01257	7.13189	1.94e-08	8.66e-07	9.28556
PRLH	3.03981	-2.65449	7.12972	1.95e-08	8.7e-07	9.27904
SIM1	3.62921	-1.22848	7.12592	1.97e-08	8.78e-07	9.26765
NUMB	-1.39205	5.10495	-7.12517	1.98e-08	8.79e-07	9.26541
ABCC12	3.88437	-1.49026	7.12132	2e-08	8.88e-07	9.25389
NRARP	-3.81553	-2.31449	-7.11624	2.03e-08	9e-07	9.23865
TBC1D20	-1.89086	4.68323	-7.11187	2.06e-08	9.09e-07	9.22558
CSF3	3.59079	-0.0657028	7.11163	2.06e-08	9.09e-07	9.22486
UQCC	-1.64718	3.75817	-7.1092	2.07e-08	9.14e-07	9.21756
SPACA4	3.24723	-2.36967	7.10141	2.12e-08	9.33e-07	9.19423
PTPRN	3.34975	1.81454	7.10132	2.12e-08	9.33e-07	9.19395
OR2L13	3.39191	-2.05532	7.09914	2.14e-08	9.37e-07	9.18741
CD74	1.98609	4.81019	7.09798	2.15e-08	9.39e-07	9.18393
SMARCAD1	-1.12232	4.94909	-7.09647	2.16e-08	9.39e-07	9.17942
NCAM1	2.90195	3.33761	7.0963	2.16e-08	9.39e-07	9.17889
PPP1R35	-3.10128	0.751375	-7.09608	2.16e-08	9.39e-07	9.17826
LOC100507651	3.98192	-1.75937	7.09454	2.17e-08	9.42e-07	9.17363
FAM65B	4.23071	2.80654	7.0891	2.21e-08	9.56e-07	9.15731
MIR3609	4.492	0.567882	7.08774	2.21e-08	9.58e-07	9.15325
RND1	3.99295	4.98996	7.0869	2.22e-08	9.59e-07	9.15072
PUM1	-1.19156	6.52539	-7.08258	2.25e-08	9.69e-07	9.13776
MED22	-2.97044	3.06804	-7.08244	2.25e-08	9.69e-07	9.13733
CLEC18B	3.21914	3.88149	7.07803	2.28e-08	9.8e-07	9.12413
IL7	3.71038	0.667596	7.07671	2.29e-08	9.82e-07	9.12017
LOC100287010	3.53595	-2.19779	7.07396	2.31e-08	9.89e-07	9.11192
LTF	4.97507	1.80917	7.0703	2.34e-08	9.97e-07	9.10094
LOC648987	-4.28709	-1.2149	-7.06978	2.34e-08	9.97e-07	9.09937
LOC100505776	3.52637	-2.35875	7.06948	2.34e-08	9.97e-07	9.09848
MIR2054	3.03649	-2.77073	7.0595	2.41e-08	1.03e-06	9.06853
KLHL4	3.21879	-2.39092	7.05909	2.42e-08	1.03e-06	9.06729
PRPS2	-3.99983	1.93293	-7.05622	2.44e-08	1.03e-06	9.05869
UBE2L6	-1.33831	1.82437	-7.05258	2.47e-08	1.04e-06	9.04777
SNORA14B	3.42555	2.01722	7.04982	2.49e-08	1.05e-06	9.03947
RAP2A	-2.26272	2.90809	-7.04901	2.49e-08	1.05e-06	9.03704
ECEL1	3.58671	-2.02688	7.04549	2.52e-08	1.06e-06	9.02647
MTSS1	2.46333	3.53451	7.04198	2.55e-08	1.07e-06	9.01593
ADAMTS9	2.09457	4.8181	7.03737	2.58e-08	1.08e-06	9.00209
LHCGR	-4.08904	-1.72988	-7.03378	2.61e-08	1.09e-06	8.99132
GIMAP6	3.81622	0.144936	7.03332	2.62e-08	1.09e-06	8.98993
ZNF638	-1.40196	7.53149	-7.02961	2.65e-08	1.1e-06	8.97882
SERPINF1	2.20162	3.04239	7.02916	2.65e-08	1.1e-06	8.97744
LRRC17	-4.17702	-0.603319	-7.02328	2.7e-08	1.12e-06	8.9598
CORO2B	2.06903	2.80974	7.01804	2.74e-08	1.13e-06	8.94404
RNF32	-4.07617	-0.715182	-7.01594	2.76e-08	1.14e-06	8.93773
ACTN1	-1.76723	5.95137	-7.01185	2.79e-08	1.15e-06	8.92545
WISP2	3.01847	5.73105	7.01051	2.8e-08	1.15e-06	8.92143
SEC31A	-1.50527	7.79629	-7.01042	2.81e-08	1.15e-06	8.92118
LYNX1	-3.85153	3.27257	-7.00682	2.84e-08	1.16e-06	8.91035
PTX3	3.52997	1.59024	7.00299	2.87e-08	1.18e-06	8.89882
PAG1	2.48495	2.247	7.00077	2.89e-08	1.18e-06	8.89218
RPH3A	3.98371	-1.46456	6.9994	2.9e-08	1.18e-06	8.88806
ZSWIM8-AS1	-3.76405	-0.40775	-6.99807	2.91e-08	1.19e-06	8.88404
GPR116	5.07296	0.693244	6.99699	2.92e-08	1.19e-06	8.88082
CEP112	-1.84819	4.96959	-6.99537	2.94e-08	1.19e-06	8.87595
ALDH1L1-AS1	2.34424	1.53363	6.99278	2.96e-08	1.2e-06	8.86814
DARC	4.55521	-0.00977334	6.99206	2.97e-08	1.2e-06	8.86599
FOXE3	3.0133	-1.87033	6.98992	2.99e-08	1.21e-06	8.85954
ATP4A	4.0207	-1.6423	6.9867	3.02e-08	1.22e-06	8.84987
TTC32	1.43317	4.37985	6.98179	3.06e-08	1.23e-06	8.83512
GADD45B	-2.10087	7.47429	-6.98117	3.07e-08	1.23e-06	8.83326
HELT	3.07147	-2.51333	6.981	3.07e-08	1.23e-06	8.83274
LOC100128554	3.54189	-2.06055	6.97731	3.1e-08	1.24e-06	8.82165
PIK3C2A	-3.49087	5.41692	-6.9765	3.11e-08	1.24e-06	8.8192
IARS2	-1.23139	5.44606	-6.97476	3.13e-08	1.25e-06	8.81398
OR10G3	3.52066	-2.49851	6.9734	3.14e-08	1.25e-06	8.8099
SNORD68	-3.52235	-1.68455	-6.97195	3.16e-08	1.26e-06	8.80554
PAK3	2.08822	2.39031	6.9688	3.19e-08	1.27e-06	8.79606
NTNG2	3.29382	1.28128	6.96215	3.25e-08	1.29e-06	8.77606
STARD10	-2.1591	3.53182	-6.96118	3.26e-08	1.29e-06	8.77314
UGT2A3	3.15986	-2.18043	6.96071	3.27e-08	1.29e-06	8.77173
LACTB2	-4.00678	0.244273	-6.95841	3.29e-08	1.3e-06	8.7648
RTN2	2.18193	2.85045	6.955	3.32e-08	1.31e-06	8.75454
TBC1D14	-2.57653	2.37974	-6.94949	3.38e-08	1.33e-06	8.73796
DGKG	1.8343	3.06662	6.94871	3.39e-08	1.33e-06	8.73561
HSD17B1	-3.93282	0.640437	-6.94836	3.39e-08	1.33e-06	8.73456
RAB6A	-2.42206	5.72195	-6.94771	3.4e-08	1.33e-06	8.7326
ZNF207	-2.34104	5.61401	-6.94565	3.42e-08	1.34e-06	8.72642
DEXI	1.5903	5.18601	6.93416	3.54e-08	1.38e-06	8.69182
ATF6	-1.8551	5.52372	-6.92985	3.59e-08	1.4e-06	8.67886
POTEA	3.31491	-2.43359	6.91453	3.76e-08	1.46e-06	8.63274
PDCD6IP	-1.36609	6.47242	-6.91181	3.8e-08	1.47e-06	8.62453
PBRM1	-2.15672	4.68006	-6.90942	3.82e-08	1.48e-06	8.61734
ALPL	3.70059	-0.31026	6.90386	3.89e-08	1.5e-06	8.6006
COL28A1	-3.97228	-1.56949	-6.90299	3.9e-08	1.5e-06	8.59799
PEX1	-1.55826	4.76123	-6.90288	3.9e-08	1.5e-06	8.59763
NRIP2	-3.59644	1.31004	-6.89992	3.94e-08	1.51e-06	8.58872
IYD	3.90185	-0.817543	6.89719	3.97e-08	1.52e-06	8.58051
CAMKK1	1.98913	5.01508	6.89681	3.97e-08	1.52e-06	8.57936
ABHD6	-4.29248	-0.592729	-6.89549	3.99e-08	1.53e-06	8.5754
MAD1L1	1.31323	5.45665	6.89486	4e-08	1.53e-06	8.57348
LCN2	3.6797	2.38043	6.89267	4.02e-08	1.54e-06	8.56689
WDR90	1.23047	4.3235	6.89177	4.04e-08	1.54e-06	8.56416
ARID5A	1.32978	4.99239	6.88664	4.1e-08	1.56e-06	8.54872
SLC30A5	-1.64775	4.54274	-6.88342	4.14e-08	1.57e-06	8.53901
CFB	1.86487	8.21865	6.88261	4.15e-08	1.57e-06	8.53658
HERC5	-2.77843	2.95464	-6.87904	4.2e-08	1.59e-06	8.52583
LARP4	-3.8768	3.62454	-6.87482	4.25e-08	1.61e-06	8.51309
HIST1H3E	3.32532	-0.886433	6.87322	4.27e-08	1.61e-06	8.50829
EIF4EBP1	2.57499	5.20044	6.8724	4.28e-08	1.61e-06	8.50581
CDA	2.65738	5.03556	6.86684	4.36e-08	1.64e-06	8.48906
CALCRL	3.52072	1.89667	6.86626	4.36e-08	1.64e-06	8.4873
MYOD1	3.13482	-2.4259	6.85826	4.47e-08	1.68e-06	8.46319
C17orf76-AS1	-2.51505	6.56722	-6.85103	4.57e-08	1.71e-06	8.44137
CYP2E1	1.81223	2.42615	6.85017	4.59e-08	1.71e-06	8.43878
RAB3GAP1	-2.09995	5.48324	-6.8501	4.59e-08	1.71e-06	8.43857
MCMDC2	-4.59143	-0.854961	-6.84974	4.59e-08	1.71e-06	8.4375
CCDC19	1.2026	1.89879	6.84826	4.61e-08	1.72e-06	8.43303
ACAD10	-3.53425	2.16394	-6.84483	4.66e-08	1.73e-06	8.42268
TMX4	-3.12191	4.96338	-6.83889	4.75e-08	1.76e-06	8.40476
CNTRL	-2.37999	4.00774	-6.83691	4.78e-08	1.77e-06	8.39878
EPM2AIP1	-2.56948	5.68403	-6.83212	4.85e-08	1.79e-06	8.38435
DECR2	-3.16211	0.90486	-6.8301	4.88e-08	1.8e-06	8.37824
CPEB3	-4.29676	2.83016	-6.82561	4.95e-08	1.82e-06	8.3647
F8A1	2.77349	2.07511	6.82477	4.96e-08	1.82e-06	8.36218
TTLL12	1.32314	3.80434	6.82462	4.96e-08	1.82e-06	8.36171
STK38	-1.48267	4.23799	-6.82112	5.01e-08	1.84e-06	8.35116
LOC100505817	3.60162	-2.4559	6.8175	5.07e-08	1.85e-06	8.34022
ABCB5	4.10836	-1.09021	6.81254	5.15e-08	1.88e-06	8.32526
LMBRD1	-1.45256	5.08288	-6.81014	5.19e-08	1.89e-06	8.31801
ZNF555	1.21963	3.63536	6.80989	5.19e-08	1.89e-06	8.31726
LOC100507300	-3.28125	-1.00901	-6.80477	5.27e-08	1.92e-06	8.30181
FBXO40	3.28413	-0.394304	6.80326	5.3e-08	1.92e-06	8.29724
TPH1	-3.63473	-2.33607	-6.80101	5.33e-08	1.93e-06	8.29046
TAS2R16	3.16638	-2.39938	6.79227	5.48e-08	1.98e-06	8.26408
QRICH1	-1.87517	4.70865	-6.79216	5.48e-08	1.98e-06	8.26373
BCORL1	1.33363	3.89225	6.78635	5.58e-08	2.01e-06	8.2462
MCAM	4.29	2.27456	6.786	5.59e-08	2.01e-06	8.24514
ATP6V0D1	-4.03998	0.494473	-6.78353	5.63e-08	2.02e-06	8.23769
TNNI1	4.04914	-0.492221	6.78142	5.66e-08	2.03e-06	8.23132
POLE3	-1.63224	3.95643	-6.77899	5.71e-08	2.05e-06	8.22397
EMCN	3.8492	0.152694	6.77506	5.78e-08	2.07e-06	8.2121
ZNF200	-3.84276	-1.05335	-6.77375	5.8e-08	2.07e-06	8.20815
PNISR	-1.57321	7.31804	-6.76746	5.91e-08	2.11e-06	8.18913
JMJD6	-1.85768	5.31216	-6.76693	5.92e-08	2.11e-06	8.18754
MAPT-IT1	2.81657	-2.4787	6.7654	5.95e-08	2.12e-06	8.1829
LINC00663	-4.4033	-0.31528	-6.76408	5.98e-08	2.12e-06	8.17893
SLC16A7	2.37265	8.06529	6.76328	5.99e-08	2.12e-06	8.17652
VAX1	3.59944	-1.8507	6.76321	5.99e-08	2.12e-06	8.17631
FAM90A1	1.36979	2.47503	6.75997	6.05e-08	2.14e-06	8.1665
ATPAF2	-3.97452	0.624196	-6.7578	6.09e-08	2.15e-06	8.15997
CCDC71L	2.00933	4.55399	6.74934	6.25e-08	2.21e-06	8.13439
TBX20	3.55148	-2.28336	6.74803	6.28e-08	2.21e-06	8.13044
DDX24	-2.38414	7.06249	-6.73998	6.44e-08	2.26e-06	8.1061
LINC00324	1.48309	2.94144	6.73457	6.54e-08	2.3e-06	8.08976
ATP6V1C1	-3.93651	3.02661	-6.73171	6.6e-08	2.32e-06	8.0811
ATG2A	1.96992	5.62758	6.7312	6.61e-08	2.32e-06	8.07957
FLJ37453	-5.00966	-0.0976848	-6.72694	6.7e-08	2.34e-06	8.0667
SERPINB12	3.72574	-2.19165	6.71698	6.91e-08	2.41e-06	8.03657
MAP10	-3.28918	-0.273792	-6.71666	6.92e-08	2.41e-06	8.0356
ZNF432	-2.55279	3.30332	-6.71506	6.95e-08	2.42e-06	8.03076
SLU7	-1.04937	5.65033	-6.70855	7.09e-08	2.46e-06	8.01107
SIAH2	-2.27864	4.17494	-6.70142	7.25e-08	2.52e-06	7.9895
ENTPD7	1.59908	5.11605	6.69624	7.36e-08	2.55e-06	7.97385
SLC9B1	-3.66606	-0.933319	-6.69599	7.37e-08	2.55e-06	7.9731
C11orf71	-4.58768	2.089	-6.69485	7.4e-08	2.56e-06	7.96965
ODF3B	2.33576	2.12621	6.69432	7.41e-08	2.56e-06	7.96803
EIF4G1	-2.28617	5.49436	-6.69195	7.46e-08	2.57e-06	7.96087
SPNS1	-4.06304	0.68071	-6.69033	7.5e-08	2.58e-06	7.95597
TOPAZ1	3.65036	-1.85246	6.6868	7.58e-08	2.6e-06	7.94528
S100A9	3.48755	-0.21457	6.68293	7.67e-08	2.63e-06	7.93357
MYCT1	4.54219	-0.496063	6.68282	7.68e-08	2.63e-06	7.93325
KRT15	3.18759	-2.38497	6.67802	7.79e-08	2.66e-06	7.91872
GRID2IP	1.5891	3.09133	6.67727	7.81e-08	2.67e-06	7.91646
HDAC7	1.63166	4.42068	6.67523	7.86e-08	2.68e-06	7.91027
NELFCD	-1.47259	4.42244	-6.67054	7.97e-08	2.72e-06	7.89607
TNFAIP8	2.07308	3.59481	6.669	8.01e-08	2.72e-06	7.89143
KCNJ10	3.03238	0.208117	6.66858	8.02e-08	2.72e-06	7.89014
PDLIM5	-2.49516	7.15214	-6.66365	8.14e-08	2.76e-06	7.87524
LOC344887	3.57854	-2.08813	6.6619	8.19e-08	2.77e-06	7.86993
RNF167	-3.68856	2.28406	-6.66028	8.23e-08	2.78e-06	7.86503
C1QL1	2.93577	-2.62191	6.65877	8.27e-08	2.79e-06	7.86045
SMPD2	-4.11979	-0.422545	-6.65555	8.35e-08	2.81e-06	7.85071
DNAJC16	-2.82528	3.1552	-6.65549	8.35e-08	2.81e-06	7.85053
UNCX	2.54224	-3.09116	6.65267	8.42e-08	2.83e-06	7.84198
CDKAL1	-1.42797	4.47727	-6.65207	8.44e-08	2.83e-06	7.84018
ZCCHC12	2.85231	-2.06662	6.64925	8.51e-08	2.85e-06	7.83164
TMED9	-1.913	5.53329	-6.64886	8.52e-08	2.85e-06	7.83046
CDR2L	1.26849	3.5775	6.6488	8.52e-08	2.85e-06	7.83026
LOC100131626	3.2522	-0.837834	6.64696	8.57e-08	2.86e-06	7.82469
ZNF878	4.01645	2.08105	6.64568	8.61e-08	2.86e-06	7.82084
FN3K	2.06303	3.41175	6.6455	8.61e-08	2.86e-06	7.8203
CEP68	-3.58358	3.84847	-6.64487	8.63e-08	2.86e-06	7.81837
ATP8B4	3.92139	2.32006	6.64482	8.63e-08	2.86e-06	7.81824
C5orf27	3.77448	5.1	6.64069	8.74e-08	2.89e-06	7.80572
MGAM	3.30643	1.19326	6.63989	8.76e-08	2.9e-06	7.80331
PPP1R1A	3.06517	2.17664	6.6361	8.86e-08	2.93e-06	7.79182
CTSZ	-1.85274	4.21284	-6.63557	8.88e-08	2.93e-06	7.79022
CBR3-AS1	-4.08936	-0.44191	-6.63341	8.94e-08	2.94e-06	7.78369
RHOQ	-1.84041	5.1787	-6.63332	8.94e-08	2.94e-06	7.78339
LMBR1	-5.84098	1.66144	-6.63066	9.02e-08	2.96e-06	7.77534
LSM5	-1.87366	3.30455	-6.63039	9.02e-08	2.96e-06	7.77452
OR4N5	3.25255	-2.65701	6.62827	9.08e-08	2.97e-06	7.7681
HOXA-AS4	-3.4891	-2.06082	-6.62098	9.29e-08	3.04e-06	7.74601
CCT2	-4.46675	2.20754	-6.61845	9.36e-08	3.06e-06	7.73836
LOC100506469	2.01934	3.32485	6.6173	9.39e-08	3.06e-06	7.73489
KAZN	-4.2738	-0.662996	-6.61667	9.41e-08	3.06e-06	7.73297
DFFA	-2.20342	2.5305	-6.61637	9.42e-08	3.06e-06	7.73207
RYR2	4.22679	0.828592	6.61409	9.49e-08	3.08e-06	7.72517
BEND2	3.46747	-2.38974	6.60859	9.65e-08	3.13e-06	7.7085
FBXO48	-3.7342	-1.22855	-6.60465	9.77e-08	3.16e-06	7.69656
IMMT	-1.27023	4.38005	-6.60377	9.8e-08	3.17e-06	7.69389
UQCRB	1.64866	7.51728	6.60131	9.87e-08	3.19e-06	7.68643
LSAMP	3.31966	2.12832	6.59617	1e-07	3.23e-06	7.67084
ARHGAP20	1.6975	3.08566	6.59442	1.01e-07	3.24e-06	7.66554
LOC400558	3.04196	-2.48425	6.59397	1.01e-07	3.24e-06	7.66419
SCLY	3.10266	-1.88672	6.59385	1.01e-07	3.24e-06	7.66383
TMEM68	-1.60273	1.94808	-6.5913	1.02e-07	3.27e-06	7.6561
ELP4	-4.19736	0.929341	-6.58952	1.02e-07	3.28e-06	7.65071
ASB9	2.92821	-2.42632	6.58886	1.03e-07	3.28e-06	7.64871
CDO1	-2.17718	8.32702	-6.586	1.03e-07	3.31e-06	7.64002
NUDT21	-1.7284	5.81568	-6.58326	1.04e-07	3.33e-06	7.63173
CBWD6	1.56803	2.64433	6.58273	1.05e-07	3.33e-06	7.63011
ZNF253	-4.19673	-0.594683	-6.58141	1.05e-07	3.34e-06	7.62613
TWIST2	2.17244	3.84684	6.58125	1.05e-07	3.34e-06	7.62565
TAMM41	1.07455	4.17669	6.57818	1.06e-07	3.36e-06	7.61632
SEPT5-GP1BB	2.02572	3.896	6.57743	1.06e-07	3.36e-06	7.61407
FAM120AOS	-1.54954	4.06369	-6.57699	1.06e-07	3.36e-06	7.61271
MEOX2	2.32436	3.48997	6.57698	1.06e-07	3.36e-06	7.6127
SLC26A11	1.39923	5.76729	6.57574	1.07e-07	3.37e-06	7.60895
SERTM1	3.73277	-1.87707	6.57542	1.07e-07	3.37e-06	7.60796
DIO3	4.16583	3.18977	6.57507	1.07e-07	3.37e-06	7.60691
DNAI1	2.11978	1.88288	6.5746	1.07e-07	3.37e-06	7.60548
FAM9A	3.81192	-1.8188	6.57217	1.08e-07	3.39e-06	7.59811
LINC00167	-4.56079	-0.65431	-6.57097	1.08e-07	3.4e-06	7.59449
DEF8	-1.15327	3.21797	-6.56914	1.09e-07	3.41e-06	7.58891
STAB2	3.225	0.765028	6.56874	1.09e-07	3.41e-06	7.58773
LMTK3	3.40653	1.2198	6.56767	1.1e-07	3.42e-06	7.58447
ELF3	2.47594	4.81052	6.56621	1.1e-07	3.43e-06	7.58003
GAS2	-4.00952	-0.957609	-6.56479	1.1e-07	3.44e-06	7.57574
PYHIN1	3.2934	-2.45662	6.5623	1.11e-07	3.46e-06	7.56818
MUC20	1.59421	5.41647	6.5603	1.12e-07	3.48e-06	7.56213
TBCK	-2.34633	4.3711	-6.55987	1.12e-07	3.48e-06	7.56081
SETD2	-1.55005	6.62045	-6.55926	1.12e-07	3.48e-06	7.55897
SETD7	-1.43643	6.98426	-6.55571	1.14e-07	3.52e-06	7.54821
IL36B	3.79274	-2.16998	6.55501	1.14e-07	3.52e-06	7.5461
SBSN	3.14415	-1.75557	6.55155	1.15e-07	3.55e-06	7.53558
MAFG	-2.54843	2.15406	-6.55078	1.15e-07	3.56e-06	7.53325
C17orf62	-1.77532	3.85672	-6.54996	1.16e-07	3.56e-06	7.53078
MEIS1	1.02795	3.83513	6.54993	1.16e-07	3.56e-06	7.53067
LCT	2.36764	0.236213	6.546	1.17e-07	3.6e-06	7.51876
FBN2	2.91452	1.71998	6.54534	1.17e-07	3.6e-06	7.51676
CLCC1	-1.11291	5.85856	-6.54492	1.17e-07	3.6e-06	7.51547
PRSS27	-2.86268	-2.393	-6.54403	1.18e-07	3.6e-06	7.51278
SSX8	2.98307	-2.52431	6.54238	1.18e-07	3.62e-06	7.50779
CLDN10-AS1	2.84365	-2.76821	6.54083	1.19e-07	3.63e-06	7.50309
OR4C12	3.13655	-2.70068	6.53777	1.2e-07	3.66e-06	7.49381
CLHC1	-5.42879	0.701442	-6.5368	1.2e-07	3.67e-06	7.49086
KCNN2	3.79201	-0.875873	6.52936	1.23e-07	3.75e-06	7.46828
HEATR5B	-1.41665	5.30639	-6.5267	1.24e-07	3.77e-06	7.46022
ACOT8	-2.78109	0.498807	-6.52411	1.25e-07	3.8e-06	7.45237
LAPTM5	1.75375	2.20842	6.52292	1.26e-07	3.81e-06	7.44874
ST18	3.42131	-1.03288	6.52259	1.26e-07	3.81e-06	7.44774
NHEJ1	-4.59429	0.0844712	-6.52001	1.27e-07	3.83e-06	7.43992
PARG	1.05498	3.62476	6.51766	1.28e-07	3.85e-06	7.43278
CYP4B1	5.04256	1.88573	6.51748	1.28e-07	3.85e-06	7.43224
ITGB1BP2	-3.55465	-1.28012	-6.51133	1.3e-07	3.92e-06	7.41359
PTPRB	3.04699	2.80194	6.51097	1.3e-07	3.92e-06	7.41248
KCNV2	-3.21922	-2.2477	-6.50857	1.31e-07	3.95e-06	7.40522
MS4A15	3.401	-2.1677	6.50615	1.32e-07	3.97e-06	7.39786
ITGB4	2.63887	5.93064	6.50533	1.33e-07	3.97e-06	7.39539
CCDC23	-3.95584	-1.17257	-6.50471	1.33e-07	3.97e-06	7.39349
NRN1	-1.50987	6.45175	-6.50451	1.33e-07	3.97e-06	7.39288
BSCL2	-3.43386	-1.20878	-6.5029	1.34e-07	3.99e-06	7.38799
HOXD-AS1	2.07198	2.41567	6.50244	1.34e-07	3.99e-06	7.3866
PPARGC1B	3.6927	0.702593	6.50054	1.35e-07	4.01e-06	7.38084
THRB-AS1	-3.60632	-1.14623	-6.49919	1.35e-07	4.02e-06	7.37674
FAM86C1	-3.96153	-1.49158	-6.49818	1.36e-07	4.03e-06	7.37368
USP3	-1.04139	5.00093	-6.49694	1.36e-07	4.04e-06	7.36992
2022-03-10	3.48943	-1.49461	6.49067	1.39e-07	4.11e-06	7.35087
CASP12	1.82003	2.82812	6.48898	1.4e-07	4.12e-06	7.34574
KCND3	1.72228	3.94743	6.48847	1.4e-07	4.13e-06	7.34421
SYTL5	3.52633	-2.34786	6.48701	1.41e-07	4.14e-06	7.33978
TRPM1	3.64139	-1.17282	6.48626	1.41e-07	4.14e-06	7.33751
TRAIP	-3.90902	-1.53623	-6.4856	1.41e-07	4.15e-06	7.33548
MUC16	5.04169	0.90169	6.48312	1.42e-07	4.17e-06	7.32796
AMTN	4.12198	0.688035	6.48036	1.43e-07	4.2e-06	7.3196
DCLK3	3.90626	-1.41382	6.47929	1.44e-07	4.21e-06	7.31635
IGSF9B	1.52508	3.62153	6.47892	1.44e-07	4.21e-06	7.31522
VSNL1	2.98345	0.226461	6.47768	1.45e-07	4.22e-06	7.31146
CADM3	3.28099	0.351785	6.47728	1.45e-07	4.22e-06	7.31022
HTR5A	3.27485	-1.87776	6.47713	1.45e-07	4.22e-06	7.30978
ZNF485	-3.66525	-0.755551	-6.47187	1.47e-07	4.28e-06	7.29381
FAM216B	3.26374	-2.46127	6.46954	1.48e-07	4.31e-06	7.28675
LOC100270746	-3.81351	-1.32143	-6.46875	1.49e-07	4.31e-06	7.28434
EGR2	2.22131	3.93519	6.46471	1.51e-07	4.36e-06	7.27206
THSD7B	4.03702	-1.34919	6.45921	1.53e-07	4.43e-06	7.25536
SLC10A2	3.1066	-2.42679	6.45921	1.53e-07	4.43e-06	7.25536
SRGAP3	1.07114	4.30878	6.45479	1.55e-07	4.48e-06	7.24195
FGD1	-3.95809	1.6134	-6.45406	1.56e-07	4.49e-06	7.23974
PICALM	-1.97769	6.6865	-6.45162	1.57e-07	4.52e-06	7.23231
GRIK1-AS1	3.75779	-1.82304	6.44807	1.59e-07	4.56e-06	7.22153
CREBRF	-1.70756	6.33569	-6.44717	1.59e-07	4.57e-06	7.2188
LOC100505619	3.24523	-2.64347	6.44219	1.61e-07	4.63e-06	7.20369
CNBD1	2.90883	-2.75019	6.43951	1.63e-07	4.67e-06	7.19554
LINC00116	2.90911	4.07532	6.43845	1.63e-07	4.68e-06	7.19232
STC1	2.11038	2.14855	6.43739	1.64e-07	4.69e-06	7.18909
BRCA2	2.02727	4.52637	6.43376	1.66e-07	4.73e-06	7.17808
SYT10	3.08181	-2.36777	6.43314	1.66e-07	4.74e-06	7.17618
SLC6A5	3.10556	-2.49423	6.43201	1.67e-07	4.75e-06	7.17276
TIE1	3.51629	0.56104	6.42957	1.68e-07	4.78e-06	7.16534
SLC27A6	3.51985	-2.31249	6.42831	1.69e-07	4.79e-06	7.16151
LOC145820	3.37658	-2.21758	6.42776	1.69e-07	4.79e-06	7.15986
MCM7	-1.84755	3.8942	-6.42686	1.69e-07	4.8e-06	7.15712
ZNF302	-1.08498	5.04093	-6.4261	1.7e-07	4.81e-06	7.15481
SPIRE2	-3.69613	-1.41265	-6.42478	1.7e-07	4.82e-06	7.15079
TMED10P1	2.1176	5.18059	6.42322	1.71e-07	4.84e-06	7.14606
TDRD3	-1.84294	5.14383	-6.4163	1.75e-07	4.94e-06	7.12504
CCDC3	1.98598	5.27729	6.41593	1.75e-07	4.94e-06	7.1239
SNX29P2	-3.98431	-1.27685	-6.41107	1.78e-07	5.01e-06	7.10913
WDR73	-2.14193	3.67044	-6.4102	1.78e-07	5.01e-06	7.1065
CYYR1	4.0964	-0.729714	6.41005	1.78e-07	5.01e-06	7.10604
DNAJA4	-1.54196	2.42642	-6.40965	1.79e-07	5.01e-06	7.10484
ENO3	1.58845	2.10019	6.40515	1.81e-07	5.07e-06	7.09116
RGS14	2.60144	1.45874	6.40427	1.82e-07	5.08e-06	7.08847
ENPP2	1.92491	4.75238	6.40378	1.82e-07	5.08e-06	7.08698
SMPX	3.05729	-2.0565	6.39831	1.85e-07	5.16e-06	7.07036
HECTD1	-2.67303	6.70333	-6.39098	1.89e-07	5.28e-06	7.04808
ANAPC1P1	3.74664	-0.457408	6.38817	1.91e-07	5.31e-06	7.03954
SEPP1	1.81802	4.12489	6.38798	1.91e-07	5.31e-06	7.03895
FBN3	3.36337	-0.788612	6.38731	1.91e-07	5.32e-06	7.03692
RPA1	-2.62518	4.44011	-6.3869	1.92e-07	5.32e-06	7.03569
CD93	3.6528	2.38396	6.38643	1.92e-07	5.32e-06	7.03426
LOC100130987	-3.86565	-1.54312	-6.38439	1.93e-07	5.34e-06	7.02804
CPNE7	3.01564	-1.65104	6.38435	1.93e-07	5.34e-06	7.02794
LDB2	3.1157	1.67126	6.38413	1.93e-07	5.34e-06	7.02726
PEBP1	-1.47256	6.36712	-6.3828	1.94e-07	5.35e-06	7.02322
CPO	-3.20686	-2.31219	-6.38272	1.94e-07	5.35e-06	7.02298
TAAR1	2.34826	-3.04935	6.38257	1.94e-07	5.35e-06	7.02253
CXCL11	3.19964	-2.21019	6.38117	1.95e-07	5.36e-06	7.01825
SHD	3.11285	-2.04999	6.37979	1.96e-07	5.37e-06	7.01408
FERMT1	-4.17968	-1.12746	-6.37918	1.96e-07	5.38e-06	7.01221
PDE4D	-2.59282	5.92165	-6.37888	1.96e-07	5.38e-06	7.0113
LOC100130964	2.86825	-2.698	6.3764	1.98e-07	5.41e-06	7.00377
ARMS2	3.08496	-2.30157	6.37432	1.99e-07	5.44e-06	6.99746
CYP11A1	-3.66562	-0.832833	-6.37139	2.01e-07	5.48e-06	6.98853
ANKS1B	1.2826	4.91291	6.37	2.02e-07	5.5e-06	6.9843
MTMR6	-3.93416	3.4854	-6.37	2.02e-07	5.5e-06	6.9843
YME1L1	-2.87066	5.90185	-6.3694	2.02e-07	5.5e-06	6.9825
ESRP1	3.17171	-1.5712	6.36422	2.06e-07	5.57e-06	6.96673
TAS2R14	1.70451	2.03818	6.36399	2.06e-07	5.57e-06	6.96604
RASGEF1A	1.24941	4.08219	6.36396	2.06e-07	5.57e-06	6.96595
TRIP11	-1.90102	6.47368	-6.36153	2.07e-07	5.61e-06	6.95856
BIRC3	2.66352	4.13917	6.36094	2.08e-07	5.61e-06	6.95676
RHEB	1.53864	6.27207	6.35765	2.1e-07	5.66e-06	6.94676
HECTD4	-2.12189	5.6486	-6.3573	2.1e-07	5.66e-06	6.9457
STXBP5-AS1	-3.65866	-0.921132	-6.35624	2.11e-07	5.67e-06	6.94246
CASC5	2.98757	0.366464	6.35623	2.11e-07	5.67e-06	6.94245
BBS5	1.00844	4.17734	6.35209	2.13e-07	5.74e-06	6.92987
TECTB	3.16957	-2.54657	6.34947	2.15e-07	5.77e-06	6.92189
TFAP2E	-4.12862	-1.08793	-6.34931	2.15e-07	5.77e-06	6.92141
GALK2	-1.58347	4.21387	-6.34634	2.17e-07	5.82e-06	6.91238
LOC100505679	3.17112	-0.759189	6.34456	2.18e-07	5.85e-06	6.90696
CYP4F22	1.56679	2.36646	6.34401	2.19e-07	5.85e-06	6.90529
C22orf31	3.16388	-0.326585	6.33143	2.28e-07	6.08e-06	6.86704
GNB4	-2.22896	4.57418	-6.32483	2.32e-07	6.19e-06	6.84697
TADA1	-2.007	2.72164	-6.32296	2.34e-07	6.22e-06	6.84126
TPRG1-AS2	-3.51903	-1.9561	-6.32199	2.34e-07	6.23e-06	6.83832
METTL21A	-3.46614	-1.1356	-6.3202	2.36e-07	6.26e-06	6.83288
CD34	3.51151	2.96975	6.32016	2.36e-07	6.26e-06	6.83277
TMEM26	2.09957	3.07664	6.31757	2.38e-07	6.3e-06	6.82487
CYB561D2	-1.45756	1.75414	-6.31602	2.39e-07	6.31e-06	6.82017
NANOS1	1.14794	3.70537	6.31595	2.39e-07	6.31e-06	6.81994
MEP1A	3.61902	-2.20739	6.31552	2.39e-07	6.31e-06	6.81865
PSMA3	-1.58549	3.83737	-6.31551	2.39e-07	6.31e-06	6.8186
RARRES3	1.84274	2.35909	6.3136	2.4e-07	6.34e-06	6.8128
ATP8B2	-2.15695	6.25733	-6.31212	2.42e-07	6.36e-06	6.80829
CLIC6	1.44867	5.0824	6.30869	2.44e-07	6.43e-06	6.79787
PDK4	2.33253	7.65938	6.3075	2.45e-07	6.44e-06	6.79423
DDX19A	-1.17266	4.10122	-6.30564	2.47e-07	6.47e-06	6.78858
WDR62	1.59203	4.0853	6.30438	2.47e-07	6.48e-06	6.78476
CXCL14	4.82076	3.40734	6.30434	2.48e-07	6.48e-06	6.78464
LRRC15	3.02369	1.56047	6.29985	2.51e-07	6.57e-06	6.77098
TIPRL	-1.87145	3.86002	-6.29555	2.54e-07	6.65e-06	6.75789
CD163	4.22821	0.385937	6.29474	2.55e-07	6.66e-06	6.75543
PVR	-3.9423	3.35671	-6.28388	2.64e-07	6.88e-06	6.72239
PFKM	-1.73107	4.16032	-6.28237	2.65e-07	6.9e-06	6.71779
AKAP11	-1.45891	6.52118	-6.28176	2.65e-07	6.91e-06	6.71593
NREP	2.22296	5.26099	6.28007	2.67e-07	6.94e-06	6.71079
MIR124-1	2.917	-2.83362	6.27885	2.68e-07	6.96e-06	6.70708
PADI1	3.21433	-2.20367	6.27813	2.68e-07	6.96e-06	6.70489
FCRL2	3.24373	-2.35303	6.27546	2.71e-07	7.01e-06	6.69676
ZNF195	-4.15656	0.517268	-6.27033	2.75e-07	7.11e-06	6.68113
ERC2-IT1	3.36615	-2.05833	6.26533	2.79e-07	7.21e-06	6.66592
WFDC9	2.98571	-2.67946	6.26322	2.81e-07	7.25e-06	6.65951
TK1	-3.44232	-1.81293	-6.26305	2.81e-07	7.25e-06	6.659
STEAP1	1.21007	4.62973	6.25805	2.86e-07	7.35e-06	6.64376
HS3ST1	2.37569	4.49234	6.25804	2.86e-07	7.35e-06	6.64375
MYL3	1.09813	2.75581	6.25749	2.86e-07	7.35e-06	6.64206
LOC100506343	-3.97633	-1.00068	-6.25649	2.87e-07	7.37e-06	6.63901
CELF2	2.32248	2.50655	6.2562	2.87e-07	7.37e-06	6.63813
LOC729177	-3.20213	-0.051057	-6.25427	2.89e-07	7.4e-06	6.63226
HOXB3	1.60746	1.8932	6.25333	2.9e-07	7.42e-06	6.62941
TUBB	-1.01464	6.2188	-6.25126	2.92e-07	7.46e-06	6.62312
GCSAML	3.42944	-2.23338	6.24783	2.95e-07	7.53e-06	6.61267
NOL8	-2.95034	3.64596	-6.24709	2.96e-07	7.54e-06	6.61041
DDC	3.15239	-1.80374	6.2452	2.97e-07	7.57e-06	6.60468
LINC00423	3.60318	-2.13464	6.24438	2.98e-07	7.58e-06	6.60217
MFAP5	4.48306	0.0162455	6.24328	2.99e-07	7.6e-06	6.59882
ARFGEF1	-1.44764	6.69876	-6.24249	3e-07	7.61e-06	6.5964
AXDND1	-3.45572	-1.46421	-6.23917	3.03e-07	7.68e-06	6.58632
IL8	3.47381	-1.13633	6.2379	3.04e-07	7.7e-06	6.58244
MGC16121	3.06044	-1.8884	6.2374	3.05e-07	7.71e-06	6.58092
NES	4.1378	0.405381	6.2365	3.06e-07	7.72e-06	6.57818
KATNB1	-3.72693	0.814156	-6.23429	3.08e-07	7.77e-06	6.57146
FOXO3B	1.40599	5.44492	6.23336	3.09e-07	7.77e-06	6.56863
LOC100272216	3.049	-0.27095	6.23335	3.09e-07	7.77e-06	6.5686
WDR77	2.00819	5.07312	6.23171	3.1e-07	7.8e-06	6.5636
LETMD1	-2.50156	4.16376	-6.23134	3.1e-07	7.8e-06	6.56248
RCBTB2	-3.49211	1.12524	-6.23105	3.11e-07	7.8e-06	6.5616
APCS	2.82792	-2.7649	6.2271	3.15e-07	7.89e-06	6.54957
ARF1	-1.64118	6.29241	-6.22545	3.16e-07	7.92e-06	6.54453
MT1JP	3.79303	1.88433	6.22468	3.17e-07	7.93e-06	6.5422
CAHM	-4.00095	-0.817796	-6.22361	3.18e-07	7.94e-06	6.53894
LINC00657	-1.54352	8.22994	-6.2233	3.18e-07	7.94e-06	6.538
WASL	-1.26164	5.25382	-6.22326	3.18e-07	7.94e-06	6.53788
C19orf60	-2.76866	2.55332	-6.22265	3.19e-07	7.95e-06	6.53603
FAM173A	-3.89081	-1.44089	-6.22042	3.21e-07	7.99e-06	6.52924
SOX14	3.41419	-2.13225	6.22041	3.21e-07	7.99e-06	6.52921
TMEM141	1.50231	3.71785	6.21726	3.24e-07	8.06e-06	6.51962
MYOCD	3.81111	-0.854865	6.21548	3.26e-07	8.09e-06	6.51418
CFI	1.64682	2.1666	6.21453	3.27e-07	8.1e-06	6.5113
APOBEC3G	-3.90758	-0.492416	-6.21306	3.29e-07	8.13e-06	6.50683
OPCML	3.04461	0.713846	6.21293	3.29e-07	8.13e-06	6.50643
SPATA17	-3.79405	-1.34411	-6.21245	3.29e-07	8.13e-06	6.50495
KRT2	2.89225	-2.42564	6.21032	3.31e-07	8.17e-06	6.49847
NLRP4	3.25451	-2.29909	6.21003	3.32e-07	8.17e-06	6.49759
OR4F13P	2.91308	-2.33328	6.20982	3.32e-07	8.17e-06	6.49694
KIAA1107	-2.42493	2.44409	-6.20865	3.33e-07	8.19e-06	6.49339
PGBD3	-4.25365	-0.461374	-6.20736	3.34e-07	8.22e-06	6.48947
ESF1	-4.82392	2.45156	-6.20685	3.35e-07	8.22e-06	6.48792
C7orf62	3.04573	-2.74847	6.20425	3.38e-07	8.27e-06	6.48001
AHI1	-1.09336	6.93977	-6.20405	3.38e-07	8.27e-06	6.47938
CLEC3B	2.65358	3.29912	6.20399	3.38e-07	8.27e-06	6.4792
MYBBP1A	-3.84605	2.00351	-6.20333	3.39e-07	8.28e-06	6.47718
DBF4B	-3.85583	-0.226226	-6.19881	3.43e-07	8.39e-06	6.46344
CFHR5	3.29108	-2.47198	6.19798	3.44e-07	8.4e-06	6.46091
LRP2	3.9087	-0.490085	6.19572	3.47e-07	8.45e-06	6.45401
APOBEC3H	2.45623	0.501929	6.19499	3.48e-07	8.45e-06	6.4518
HIPK1	-1.32963	6.3681	-6.19485	3.48e-07	8.45e-06	6.45138
GPR153	1.65964	3.20918	6.19482	3.48e-07	8.45e-06	6.45129
CRB1	-4.00064	-0.297808	-6.19315	3.5e-07	8.48e-06	6.44619
TRIM44	-2.54556	4.13426	-6.19246	3.5e-07	8.49e-06	6.44411
NDN	1.30512	6.11616	6.18968	3.53e-07	8.56e-06	6.43564
LOC729041	-3.60506	-1.78107	-6.18607	3.57e-07	8.64e-06	6.42466
SCHIP1	3.75714	0.015995	6.18468	3.59e-07	8.67e-06	6.4204
TMEM176A	3.87623	0.848628	6.18416	3.59e-07	8.68e-06	6.41883
JAM2	1.18651	4.99604	6.1839	3.6e-07	8.68e-06	6.41802
DNAAF1	3.29398	1.50303	6.1834	3.6e-07	8.68e-06	6.41651
PRRT1	2.78614	3.81913	6.18071	3.63e-07	8.74e-06	6.40833
VKORC1L1	1.2347	2.41846	6.18029	3.64e-07	8.75e-06	6.40705
LSM14A	-1.45568	6.34382	-6.17985	3.64e-07	8.75e-06	6.4057
RND2	1.45784	2.45681	6.1769	3.68e-07	8.82e-06	6.39671
PHF13	-1.42853	3.92375	-6.17519	3.7e-07	8.86e-06	6.39151
HSD11B2	2.85009	2.03077	6.17266	3.73e-07	8.92e-06	6.38379
GOLT1A	3.33439	-1.72467	6.17088	3.75e-07	8.96e-06	6.37837
PRSS22	3.29211	-2.28035	6.16969	3.76e-07	8.99e-06	6.37476
AZGP1	3.69375	0.603427	6.1633	3.84e-07	9.16e-06	6.3553
LYRM7	-3.12473	2.47885	-6.16078	3.87e-07	9.22e-06	6.34763
LTB4R2	-3.39999	-1.08384	-6.16021	3.87e-07	9.23e-06	6.34589
EPB41L2	-2.07218	7.59558	-6.15944	3.88e-07	9.24e-06	6.34353
CDH11	2.47431	3.75934	6.15806	3.9e-07	9.27e-06	6.33934
ELTD1	4.47209	-0.0937574	6.15275	3.96e-07	9.41e-06	6.32316
ACAD9	-1.09889	3.92834	-6.15103	3.98e-07	9.45e-06	6.31792
TAF9	-3.15272	3.66006	-6.15087	3.99e-07	9.45e-06	6.31744
COL10A1	3.08943	5.35173	6.14798	4.02e-07	9.53e-06	6.30863
ARIH2	-1.82432	4.59321	-6.14428	4.07e-07	9.61e-06	6.29737
LOC728989	-3.59203	-1.52241	-6.14419	4.07e-07	9.61e-06	6.2971
ANKRD31	-4.10115	0.162581	-6.14332	4.08e-07	9.61e-06	6.29445
SFPQ	-2.20962	6.35785	-6.14327	4.08e-07	9.61e-06	6.29428
RPN2	-3.72771	5.06984	-6.14312	4.08e-07	9.61e-06	6.29382
NTSR1	3.4795	-0.997731	6.14295	4.09e-07	9.61e-06	6.29331
AAED1	-2.52577	1.49806	-6.14067	4.11e-07	9.67e-06	6.28635
TMEM202	2.93556	-2.83727	6.14025	4.12e-07	9.67e-06	6.28508
FAM103A1	-2.6106	-0.714941	-6.14006	4.12e-07	9.67e-06	6.28452
CREB3L2	-1.20906	8.18528	-6.13701	4.16e-07	9.73e-06	6.27521
ADI1	-3.83803	2.98064	-6.13539	4.18e-07	9.77e-06	6.27029
KCNMA1	-2.19513	7.05232	-6.13512	4.19e-07	9.77e-06	6.26947
FAM86EP	-3.50564	-0.65786	-6.13246	4.22e-07	9.84e-06	6.26135
CCL17	2.66065	-2.83315	6.13173	4.23e-07	9.85e-06	6.25914
FAM201A	2.92745	-2.84154	6.12975	4.26e-07	9.9e-06	6.25311
TSIX	6.89708	3.82774	6.12743	4.29e-07	9.97e-06	6.24604
LOC401320	-1.82189	3.43745	-6.12701	4.29e-07	9.97e-06	6.24477
TMEM30A	-1.25266	6.86167	-6.12609	4.31e-07	9.99e-06	6.24196
MTX3	-1.44033	4.83935	-6.12555	4.31e-07	9.99e-06	6.24032
PLAC8	2.72746	-2.63591	6.12535	4.32e-07	9.99e-06	6.23969
SERPINC1	3.51179	-0.980536	6.12358	4.34e-07	1e-05	6.23432
GPR35	-3.65171	-1.83926	-6.12129	4.37e-07	1.01e-05	6.22732
RBKS	-2.48045	0.654039	-6.12066	4.38e-07	1.01e-05	6.2254
ZNF37BP	-2.03193	4.30856	-6.11712	4.43e-07	1.02e-05	6.21463
KIAA0355	-1.42921	5.64376	-6.11646	4.44e-07	1.02e-05	6.21263
SETD4	-2.00699	2.81076	-6.11486	4.46e-07	1.03e-05	6.20773
MUC17	3.79133	-0.572248	6.11451	4.46e-07	1.03e-05	6.20669
SF1	-1.08828	6.76068	-6.11403	4.47e-07	1.03e-05	6.20521
NETO1	3.81477	-1.62189	6.11283	4.49e-07	1.03e-05	6.20157
PPAPDC1A	3.16855	-2.41604	6.11025	4.52e-07	1.04e-05	6.19369
EIF2S3	-1.64577	6.35358	-6.11002	4.53e-07	1.04e-05	6.193
FAHD2CP	-4.40104	-0.875459	-6.10749	4.56e-07	1.04e-05	6.18528
TEX13A	2.81633	-2.89401	6.10684	4.57e-07	1.04e-05	6.18332
LOC340017	3.17151	-2.668	6.10602	4.58e-07	1.05e-05	6.1808
PVRL4	2.9765	-0.470256	6.10575	4.59e-07	1.05e-05	6.17999
ACMSD	-2.84512	-2.81476	-6.10528	4.59e-07	1.05e-05	6.17855
SLC6A3	3.66019	-1.08476	6.10415	4.61e-07	1.05e-05	6.1751
C9orf170	-3.76283	-0.613	-6.10344	4.62e-07	1.05e-05	6.17296
WDR88	-3.86111	-1.53068	-6.10252	4.63e-07	1.05e-05	6.17014
ARHGAP30	-3.485	-0.508016	-6.09769	4.7e-07	1.07e-05	6.15544
LOC100130849	3.01575	-2.54266	6.09698	4.71e-07	1.07e-05	6.15326
LINC00293	3.06315	-2.59194	6.09643	4.72e-07	1.07e-05	6.1516
GIMAP7	3.94388	-0.840785	6.09614	4.73e-07	1.07e-05	6.1507
LOC389895	3.36473	-2.07563	6.09338	4.77e-07	1.08e-05	6.14231
HMOX1	1.42519	3.6341	6.09227	4.78e-07	1.08e-05	6.13891
SELP	2.01836	2.60009	6.0921	4.79e-07	1.08e-05	6.13841
GREM2	3.32076	-0.24128	6.09186	4.79e-07	1.08e-05	6.13768
FRA10AC1	-1.76252	4.41922	-6.09031	4.81e-07	1.08e-05	6.13295
MSMP	3.87346	6.57548	6.09031	4.81e-07	1.08e-05	6.13294
DPP6	3.47135	-0.818007	6.09007	4.82e-07	1.08e-05	6.13222
LOC90834	-3.22498	-2.03463	-6.08986	4.82e-07	1.08e-05	6.13159
IL7R	3.45943	-1.24808	6.0888	4.83e-07	1.08e-05	6.12834
SMIM7	-1.61322	4.61472	-6.08878	4.83e-07	1.08e-05	6.12828
ALS2CR8	-1.60043	4.39769	-6.08854	4.84e-07	1.08e-05	6.12755
GNB5	-2.39915	3.53658	-6.08823	4.84e-07	1.08e-05	6.12662
CACNA1H	2.58177	3.86045	6.08508	4.89e-07	1.09e-05	6.11701
TARBP2	-3.76834	0.0757904	-6.08157	4.94e-07	1.1e-05	6.10631
MRS2	-1.7063	3.05329	-6.07604	5.03e-07	1.12e-05	6.08948
DHRS7B	-4.30684	1.13796	-6.07135	5.1e-07	1.14e-05	6.07518
PIP4K2B	-1.83314	4.68021	-6.06967	5.13e-07	1.14e-05	6.07006
MT1F	2.93602	5.30368	6.06752	5.17e-07	1.15e-05	6.06349
EPHB4	-1.37788	3.84727	-6.06412	5.22e-07	1.16e-05	6.05314
LYRM9	1.55957	4.13948	6.06108	5.27e-07	1.17e-05	6.0439
CCDC141	2.22524	2.63849	6.05393	5.39e-07	1.19e-05	6.02211
CDC123	-1.77717	3.01358	-6.05139	5.43e-07	1.2e-05	6.01434
ARHGEF12	-1.37783	7.77997	-6.04975	5.46e-07	1.21e-05	6.00937
MBOAT1	-1.76373	5.65532	-6.04958	5.46e-07	1.21e-05	6.00883
ERC1	-1.74237	6.19399	-6.04724	5.5e-07	1.21e-05	6.0017
GLI2	1.50781	4.82991	6.04651	5.51e-07	1.21e-05	5.99949
POM121L10P	3.51743	-0.332979	6.04636	5.52e-07	1.21e-05	5.99902
ELMO2	-2.02949	3.91233	-6.04624	5.52e-07	1.21e-05	5.99866
MRPL21	1.26694	5.0122	6.04461	5.55e-07	1.22e-05	5.9937
ZNF322	-1.29279	1.69662	-6.04419	5.55e-07	1.22e-05	5.99242
OCLN	3.19657	-0.626265	6.0435	5.57e-07	1.22e-05	5.99031
NADSYN1	-1.48193	3.39143	-6.04236	5.59e-07	1.22e-05	5.98683
CRISPLD1	2.83351	8.46107	6.04105	5.61e-07	1.23e-05	5.98285
UBE2Q2P1	-1.34576	3.88368	-6.04033	5.62e-07	1.23e-05	5.98064
TTLL9	-2.71928	-2.36269	-6.04019	5.62e-07	1.23e-05	5.98023
PHC2	1.88854	7.16563	6.04009	5.63e-07	1.23e-05	5.97991
EFCAB14	-2.33065	5.46439	-6.03953	5.64e-07	1.23e-05	5.97822
TAF9B	-3.88414	4.23696	-6.03732	5.67e-07	1.24e-05	5.97149
LOC401321	-3.37903	1.16619	-6.03697	5.68e-07	1.24e-05	5.97042
FOXA2	1.62954	2.80529	6.03361	5.74e-07	1.25e-05	5.96017
ZNF702P	-3.24201	-0.0571731	-6.03238	5.76e-07	1.25e-05	5.95642
DCUN1D3	1.99829	3.20356	6.02884	5.83e-07	1.26e-05	5.94562
MED24	-1.41852	3.67163	-6.02855	5.83e-07	1.26e-05	5.94474
MIR143HG	2.89731	1.57078	6.02803	5.84e-07	1.26e-05	5.94316
FST	1.42212	3.42119	6.02802	5.84e-07	1.26e-05	5.94315
CCDC51	-3.8622	-0.0491207	-6.02784	5.84e-07	1.26e-05	5.9426
PPP2R5B	-2.73668	2.94498	-6.02712	5.86e-07	1.27e-05	5.94038
MLF1	1.98933	4.87049	6.02448	5.91e-07	1.28e-05	5.93234
AURKB	2.51867	-0.979582	6.0237	5.92e-07	1.28e-05	5.92998
CD1B	2.64806	-2.59804	6.02367	5.92e-07	1.28e-05	5.92989
WDR16	-2.88736	-2.6792	-6.0235	5.92e-07	1.28e-05	5.92938
OR5H1	2.7506	-2.9212	6.02231	5.95e-07	1.28e-05	5.92572
FAM63A	-4.36022	1.56641	-6.02229	5.95e-07	1.28e-05	5.92566
RGS5	2.01445	5.24176	6.01886	6.01e-07	1.29e-05	5.91523
RP1L1	2.56256	-0.44089	6.018	6.03e-07	1.29e-05	5.91262
ADAD2	3.64123	-1.66676	6.0164	6.06e-07	1.3e-05	5.90771
PPP2R2A	-1.8084	4.87994	-6.01404	6.1e-07	1.31e-05	5.90053
PRR9	2.64918	-2.86009	6.01289	6.12e-07	1.31e-05	5.89702
HNRNPD	-1.6441	5.75399	-6.01257	6.13e-07	1.31e-05	5.89605
SDK2	-3.96352	5.92155	-6.01159	6.15e-07	1.31e-05	5.89306
CHPF2	-1.82649	4.0561	-6.01076	6.16e-07	1.31e-05	5.89053
PUS1	1.61069	2.64545	6.00483	6.28e-07	1.34e-05	5.87245
BCDIN3D	-3.89655	-0.195587	-5.99783	6.42e-07	1.37e-05	5.85113
CNOT1	-1.10949	7.02235	-5.99724	6.43e-07	1.37e-05	5.84934
MACF1	-2.70712	7.79578	-5.99625	6.45e-07	1.37e-05	5.84632
BMPR1B	2.75676	0.206807	5.99482	6.48e-07	1.37e-05	5.84197
CETN3	-1.74749	2.29653	-5.99439	6.48e-07	1.38e-05	5.84064
LINC00651	2.88826	-2.6233	5.99379	6.5e-07	1.38e-05	5.83882
MT1G	3.5584	5.47369	5.9931	6.51e-07	1.38e-05	5.83672
BDNF	-4.12853	-0.955739	-5.99172	6.54e-07	1.38e-05	5.8325
TET2	-2.3856	5.20022	-5.99028	6.57e-07	1.39e-05	5.82814
ANKRD17	-1.72884	6.44347	-5.98916	6.59e-07	1.39e-05	5.8247
NOG	2.34784	3.74433	5.98152	6.75e-07	1.42e-05	5.80143
TCHH	3.38296	-0.54406	5.98109	6.76e-07	1.42e-05	5.80013
SNRK-AS1	3.1639	0.0448796	5.9779	6.83e-07	1.44e-05	5.79041
ZNF487P	-3.93232	-0.954189	-5.97665	6.85e-07	1.44e-05	5.7866
ARHGAP11A	2.55305	2.23595	5.97364	6.92e-07	1.45e-05	5.7774
KANK2	-2.48678	5.09782	-5.97282	6.94e-07	1.46e-05	5.77491
LOC730183	1.92855	2.01694	5.97194	6.95e-07	1.46e-05	5.77224
BAIAP2L2	-3.55122	-1.62969	-5.97194	6.95e-07	1.46e-05	5.77221
S100A3	-3.85151	-1.3702	-5.97071	6.98e-07	1.46e-05	5.76848
NARFL	-2.81768	1.50582	-5.96998	7e-07	1.46e-05	5.76626
TMPRSS11B	3.79018	-2.31974	5.96677	7.07e-07	1.48e-05	5.75646
LIMCH1	-1.12656	7.68049	-5.9638	7.13e-07	1.49e-05	5.7474
PIFO	1.27617	3.46018	5.96055	7.2e-07	1.5e-05	5.73753
PRR4	3.32536	-1.47947	5.95927	7.23e-07	1.51e-05	5.7336
MIR938	2.61771	-0.409476	5.9576	7.27e-07	1.51e-05	5.72851
MID1IP1	-2.13463	3.66423	-5.95449	7.34e-07	1.53e-05	5.71905
C1orf200	3.37845	-1.90802	5.95302	7.38e-07	1.53e-05	5.71455
GIMAP8	3.63986	-0.724302	5.95274	7.38e-07	1.53e-05	5.71372
TNFAIP6	3.45269	3.4181	5.95233	7.39e-07	1.53e-05	5.71247
FBXO34	-2.19065	3.41641	-5.95124	7.42e-07	1.54e-05	5.70915
ACACB	-2.43437	3.62221	-5.95027	7.44e-07	1.54e-05	5.70618
CDC6	2.7972	2.1141	5.94901	7.47e-07	1.55e-05	5.70234
C1orf85	-3.90986	0.577186	-5.94815	7.49e-07	1.55e-05	5.69972
MICALCL	-3.58654	-1.73922	-5.94614	7.54e-07	1.55e-05	5.6936
LDHD	1.28808	4.47311	5.94592	7.54e-07	1.55e-05	5.69291
SNRNP40	-2.07872	2.4657	-5.94583	7.54e-07	1.55e-05	5.69266
PCSK1N	3.2636	4.70443	5.94321	7.6e-07	1.57e-05	5.68466
GALNT2	-2.73743	5.8605	-5.94239	7.62e-07	1.57e-05	5.68215
CD96	3.77155	-1.51801	5.94214	7.63e-07	1.57e-05	5.68139
PTPRO	2.76697	-0.485341	5.94061	7.67e-07	1.57e-05	5.67673
MYH14	2.13591	4.4937	5.9406	7.67e-07	1.57e-05	5.67672
FHL5	3.69077	-1.11254	5.93949	7.69e-07	1.58e-05	5.67333
PCNX	-1.60857	5.8283	-5.9391	7.7e-07	1.58e-05	5.67214
MFSD9	-3.36632	-1.45928	-5.9389	7.71e-07	1.58e-05	5.67152
LOC100507389	3.04221	-2.28914	5.93715	7.75e-07	1.59e-05	5.66621
ESAM	3.16314	-0.192853	5.93479	7.81e-07	1.6e-05	5.65901
CDK4	-2.49246	3.36412	-5.93451	7.81e-07	1.6e-05	5.65816
AGPAT3	-1.3284	3.17842	-5.9341	7.82e-07	1.6e-05	5.6569
OGFR	-2.48727	3.78127	-5.93238	7.87e-07	1.6e-05	5.65167
MT3	3.81131	0.333514	5.93166	7.88e-07	1.61e-05	5.64946
PSG1	3.32141	-2.31103	5.92889	7.95e-07	1.62e-05	5.64101
BTN2A3P	-3.41185	0.372703	-5.92758	7.98e-07	1.62e-05	5.63702
SPATA2L	-3.2709	-1.31313	-5.92105	8.15e-07	1.65e-05	5.61712
TUBA4B	2.73877	-1.47531	5.92086	8.15e-07	1.65e-05	5.61653
GEN1	2.5406	2.34202	5.92061	8.16e-07	1.65e-05	5.61577
SLC30A8	2.32141	-0.0906786	5.9186	8.21e-07	1.66e-05	5.60965
MYBPC2	3.70442	-1.04596	5.91624	8.27e-07	1.67e-05	5.60247
SNORA10	3.16035	0.138152	5.91496	8.3e-07	1.68e-05	5.59855
PCYOX1L	1.45185	2.53349	5.91442	8.32e-07	1.68e-05	5.59692
FN1	1.39623	15.967	5.91426	8.32e-07	1.68e-05	5.59644
SMIM5	1.60619	3.83544	5.91298	8.35e-07	1.69e-05	5.59253
USP27X	-1.46197	1.07404	-5.91246	8.37e-07	1.69e-05	5.59095
LSM4	1.225	4.56568	5.91102	8.41e-07	1.69e-05	5.58656
C6orf163	-3.51476	-0.351387	-5.90119	8.67e-07	1.74e-05	5.55659
SPINK5	2.93667	-0.449837	5.90116	8.67e-07	1.74e-05	5.55652
PPFIA3	-3.43773	-2.02646	-5.89911	8.72e-07	1.75e-05	5.55025
COL24A1	1.97189	2.86919	5.89814	8.75e-07	1.75e-05	5.5473
IL17D	-2.25181	3.51195	-5.89768	8.76e-07	1.75e-05	5.5459
HSD11B1	2.91504	3.73307	5.89765	8.76e-07	1.75e-05	5.5458
LOC731275	3.37862	0.302301	5.89721	8.78e-07	1.76e-05	5.54445
SCN3A	2.77602	-0.0874843	5.89641	8.8e-07	1.76e-05	5.54201
AASDHPPT	-3.97425	2.83741	-5.89618	8.8e-07	1.76e-05	5.54132
MTRF1	-4.42102	0.395902	-5.89551	8.82e-07	1.76e-05	5.53928
FLJ31485	2.94385	0.951553	5.89408	8.86e-07	1.77e-05	5.53492
TARDBP	-1.54688	5.15104	-5.89341	8.88e-07	1.77e-05	5.53289
ATAT1	1.34519	4.3698	5.89322	8.89e-07	1.77e-05	5.53229
OSGIN1	1.37727	1.87573	5.89179	8.92e-07	1.78e-05	5.52795
KCNK2	3.87333	1.29259	5.89118	8.94e-07	1.78e-05	5.52607
LOC100505806	1.55598	5.33361	5.8904	8.96e-07	1.78e-05	5.52372
MAN2A2	-1.15955	4.48643	-5.89027	8.97e-07	1.78e-05	5.52333
BTF3P11	3.11723	-2.2014	5.89013	8.97e-07	1.78e-05	5.52289
ADCY1	1.45896	2.0267	5.88965	8.98e-07	1.78e-05	5.52142
PRG3	3.06209	-1.8708	5.88393	9.15e-07	1.81e-05	5.504
CELSR2	-3.45845	-0.38034	-5.8837	9.15e-07	1.81e-05	5.50328
COL14A1	2.12331	6.92011	5.88226	9.19e-07	1.82e-05	5.4989
SSBP4	-2.42633	2.59021	-5.88147	9.22e-07	1.82e-05	5.4965
CDKL5	-1.34956	3.58347	-5.8814	9.22e-07	1.82e-05	5.49628
NFKBIE	1.67733	2.70465	5.88111	9.23e-07	1.82e-05	5.49539
LARP4B	-1.27508	5.08014	-5.87843	9.3e-07	1.83e-05	5.48722
CDH5	3.79308	0.880208	5.87569	9.38e-07	1.84e-05	5.47888
LIMD1-AS1	2.00794	0.38201	5.87563	9.38e-07	1.84e-05	5.47871
MIR3619	2.54068	0.916898	5.87219	9.49e-07	1.86e-05	5.46822
ANXA6	-1.04462	6.26873	-5.87147	9.51e-07	1.86e-05	5.46601
SMR3B	2.89173	-2.85433	5.87144	9.51e-07	1.86e-05	5.46593
MED20	-3.81566	-0.820994	-5.86947	9.57e-07	1.87e-05	5.45992
GTF2H4	-3.5651	0.760019	-5.86547	9.69e-07	1.89e-05	5.44773
FAM204A	-1.82121	3.97737	-5.8654	9.69e-07	1.89e-05	5.44753
OR10A3	2.85385	-2.86685	5.86533	9.69e-07	1.89e-05	5.4473
BVES-AS1	1.30307	2.00606	5.86467	9.71e-07	1.89e-05	5.44529
LIFR	-3.27836	5.94398	-5.86461	9.71e-07	1.89e-05	5.4451
ENPP1	-1.6107	8.23244	-5.86435	9.72e-07	1.89e-05	5.44433
E2F1	-3.10819	-2.5092	-5.86402	9.73e-07	1.89e-05	5.44331
CCT6P3	-3.76145	-0.564134	-5.86347	9.75e-07	1.89e-05	5.44164
SNORD11	-3.53878	-1.87209	-5.86335	9.75e-07	1.89e-05	5.44128
PIAS4	1.19482	3.85477	5.86195	9.79e-07	1.9e-05	5.43701
CITED2	1.31173	6.96124	5.86189	9.8e-07	1.9e-05	5.43682
GKN1	3.37039	-2.55121	5.85992	9.86e-07	1.91e-05	5.43083
CGGBP1	-1.2793	6.01035	-5.85896	9.88e-07	1.91e-05	5.42789
ZNF34	1.05818	3.2391	5.85836	9.9e-07	1.92e-05	5.42607
TMCC3	3.35163	-1.01565	5.85833	9.9e-07	1.92e-05	5.42598
OR4C6	2.64386	-2.86177	5.85726	9.94e-07	1.92e-05	5.4227
DDX17	-1.45374	8.84458	-5.85635	9.97e-07	1.92e-05	5.41992
CD5	-3.07295	-1.27591	-5.8554	1e-06	1.93e-05	5.41705
REM2	-3.83793	-0.906672	-5.85446	1e-06	1.93e-05	5.41417
DCTN5	-2.14926	3.34435	-5.85223	1.01e-06	1.94e-05	5.40739
STAM	-1.17364	4.2402	-5.85186	1.01e-06	1.94e-05	5.40624
ZNF404	1.30399	2.73288	5.84777	1.02e-06	1.97e-05	5.3938
PHAX	-2.01558	4.00504	-5.84733	1.02e-06	1.97e-05	5.39245
THBD	1.52759	5.99871	5.8465	1.03e-06	1.97e-05	5.38992
CLEC18A	1.65961	3.67294	5.84587	1.03e-06	1.97e-05	5.38802
PLA2G15	-2.32262	0.829469	-5.84537	1.03e-06	1.97e-05	5.38648
C1orf122	1.90465	4.98054	5.84156	1.04e-06	2e-05	5.37487
CRNDE	1.35768	3.11572	5.84155	1.04e-06	2e-05	5.37483
DNAH9	2.43241	1.3522	5.8395	1.05e-06	2.01e-05	5.36859
MOB3A	-1.31787	2.56085	-5.83743	1.06e-06	2.02e-05	5.36227
GSN	-2.51078	8.03071	-5.83631	1.06e-06	2.02e-05	5.35887
MYB	2.98646	-2.65343	5.83569	1.06e-06	2.02e-05	5.35698
MAPK8IP3	-5.00828	3.84737	-5.83556	1.06e-06	2.02e-05	5.35657
GPR162	1.48221	2.41179	5.83337	1.07e-06	2.04e-05	5.34991
GOLPH3	-1.43361	6.09625	-5.82971	1.08e-06	2.06e-05	5.33874
ZSCAN16	-3.52078	-1.74181	-5.82683	1.09e-06	2.08e-05	5.32999
ZNRF2P1	-3.40955	-0.678857	-5.82606	1.1e-06	2.08e-05	5.32764
ZNF750	-3.33717	-1.9703	-5.82571	1.1e-06	2.08e-05	5.32656
DNM1P35	-3.13863	-0.0254458	-5.82554	1.1e-06	2.08e-05	5.32604
EIF5A2	-1.73346	1.86758	-5.82441	1.1e-06	2.08e-05	5.3226
FLJ20021	1.54686	4.45571	5.82361	1.1e-06	2.09e-05	5.32017
ATP5I	-4.13968	2.59716	-5.82185	1.11e-06	2.1e-05	5.3148
HPN	2.08125	1.90036	5.82123	1.11e-06	2.1e-05	5.31293
ERMN	2.63617	-1.145	5.82022	1.12e-06	2.11e-05	5.30985
CROCC	-1.3554	2.80993	-5.81599	1.13e-06	2.13e-05	5.29696
POU2F3	1.42528	2.28459	5.81476	1.13e-06	2.14e-05	5.2932
ID3	1.73637	6.53405	5.81441	1.14e-06	2.14e-05	5.29213
COL25A1	-3.78195	-1.16447	-5.81235	1.14e-06	2.15e-05	5.28585
LOC100289650	3.28306	-2.07489	5.81228	1.14e-06	2.15e-05	5.28566
TAF7	-1.79691	5.65228	-5.81071	1.15e-06	2.16e-05	5.28085
APP	-1.16624	7.46042	-5.80903	1.15e-06	2.17e-05	5.27574
LY6G6D	3.0851	-2.33424	5.80877	1.16e-06	2.17e-05	5.27496
SNORD114-7	3.27469	-0.810664	5.8071	1.16e-06	2.18e-05	5.26986
KIRREL3	-3.30093	-2.0174	-5.80016	1.19e-06	2.22e-05	5.24872
TOMM22	-3.95281	1.95576	-5.79715	1.2e-06	2.24e-05	5.23956
CRTAP	-1.3098	8.30406	-5.79707	1.2e-06	2.24e-05	5.2393
KLHL38	3.02216	-2.333	5.79696	1.2e-06	2.24e-05	5.23895
FAM117A	1.54877	3.78816	5.79233	1.22e-06	2.27e-05	5.22486
POLR3D	-1.32162	4.04397	-5.79171	1.22e-06	2.27e-05	5.22296
CFL1	-2.53564	4.64169	-5.78487	1.24e-06	2.32e-05	5.20212
ADIRF	1.81366	7.79614	5.78468	1.25e-06	2.32e-05	5.20154
PRDX6	-2.13313	5.51085	-5.78214	1.26e-06	2.33e-05	5.19382
INTS4	-1.09445	4.10702	-5.78006	1.26e-06	2.35e-05	5.18748
RPS25	1.49741	8.79776	5.7771	1.28e-06	2.37e-05	5.17845
CD22	3.38137	-0.410753	5.77686	1.28e-06	2.37e-05	5.17773
ADCY8	3.33299	-2.02925	5.77673	1.28e-06	2.37e-05	5.17732
TFIP11	-1.99851	3.34331	-5.776	1.28e-06	2.37e-05	5.17509
RBM6	-1.33817	5.96945	-5.7743	1.29e-06	2.38e-05	5.16994
GATA6	2.50349	-0.210527	5.77157	1.3e-06	2.4e-05	5.16161
PRKAG2-AS1	1.79473	3.18223	5.77043	1.3e-06	2.4e-05	5.15813
DSTN	-2.51118	6.65531	-5.76945	1.31e-06	2.41e-05	5.15514
PNP	1.91508	5.99571	5.76821	1.31e-06	2.42e-05	5.15136
TTN	2.23549	9.23853	5.7659	1.32e-06	2.43e-05	5.14434
LILRA2	2.45192	-2.85805	5.76476	1.33e-06	2.44e-05	5.14086
NLRP6	2.79837	-2.01163	5.76404	1.33e-06	2.44e-05	5.13866
COG7	1.07102	5.46566	5.7628	1.33e-06	2.45e-05	5.13489
PENK	3.37661	0.494296	5.7617	1.34e-06	2.46e-05	5.13155
LOC100130238	3.03034	-0.419752	5.76141	1.34e-06	2.46e-05	5.13066
CCDC85B	1.47103	5.35205	5.75873	1.35e-06	2.47e-05	5.12251
COMTD1	2.18824	2.20099	5.7587	1.35e-06	2.47e-05	5.12241
CGRRF1	-2.06884	2.49326	-5.75305	1.37e-06	2.51e-05	5.10519
TMSB4X	1.60748	4.1866	5.75243	1.38e-06	2.52e-05	5.1033
HMGCS1	-1.45315	4.6323	-5.75146	1.38e-06	2.52e-05	5.10035
TEX22	-3.06738	-0.61207	-5.74735	1.4e-06	2.55e-05	5.08784
C2orf40	-3.42514	9.00027	-5.74706	1.4e-06	2.55e-05	5.08693
CMSS1	-1.91043	2.91897	-5.74611	1.4e-06	2.56e-05	5.08405
TPPP3	2.81234	4.05564	5.7453	1.41e-06	2.56e-05	5.08159
GRHL2	3.01923	-1.64567	5.74499	1.41e-06	2.56e-05	5.08065
ESRRG	4.00976	-0.840585	5.74396	1.41e-06	2.57e-05	5.0775
BDP1	-2.49907	6.03891	-5.74379	1.41e-06	2.57e-05	5.077
CRLF1	1.95288	5.45859	5.74129	1.43e-06	2.59e-05	5.06936
PECAM1	4.38558	1.32551	5.73954	1.43e-06	2.6e-05	5.06405
SUSD3	1.90736	2.3307	5.73701	1.45e-06	2.62e-05	5.05634
DGCR5	3.19536	-2.19964	5.73515	1.45e-06	2.63e-05	5.05066
REREP3	3.35659	-1.63151	5.73477	1.46e-06	2.63e-05	5.04952
GPR124	1.56652	1.9083	5.73357	1.46e-06	2.64e-05	5.04584
NIN	-1.568	6.86852	-5.73315	1.46e-06	2.64e-05	5.04459
FZD10	2.86622	2.08793	5.73307	1.46e-06	2.64e-05	5.04434
PCOLCE-AS1	-3.84125	-0.546114	-5.7315	1.47e-06	2.65e-05	5.03956
LOC727849	2.75104	-2.84118	5.73136	1.47e-06	2.65e-05	5.03912
OR7E14P	2.74937	0.268157	5.72604	1.5e-06	2.69e-05	5.02291
PAOX	-3.86616	-0.682398	-5.72473	1.5e-06	2.7e-05	5.01893
MGEA5	-1.11142	7.77852	-5.72401	1.5e-06	2.7e-05	5.01673
DAB1	3.08613	-0.977022	5.72371	1.51e-06	2.71e-05	5.01582
PLEKHH2	-1.36683	6.51541	-5.71623	1.54e-06	2.76e-05	4.99304
PRR12	1.25484	4.43673	5.71388	1.55e-06	2.78e-05	4.98588
AIM1L	2.73504	-0.524652	5.71061	1.57e-06	2.81e-05	4.97594
CDK5	-3.59697	-1.70878	-5.71045	1.57e-06	2.81e-05	4.97544
ARID4B	-1.15879	6.61192	-5.7054	1.59e-06	2.85e-05	4.96006
LINC00340	-2.26778	1.28725	-5.70113	1.62e-06	2.88e-05	4.94706
TNFRSF4	2.41124	1.7039	5.69947	1.62e-06	2.9e-05	4.94199
GPBP1	-1.37307	6.29088	-5.69891	1.63e-06	2.9e-05	4.94029
PI15	3.61815	-0.706048	5.69726	1.64e-06	2.91e-05	4.93528
KIR3DX1	3.11215	-2.31474	5.69466	1.65e-06	2.93e-05	4.92736
GCFC2	-3.85355	2.43122	-5.69246	1.66e-06	2.95e-05	4.92067
AHSG	2.92754	-2.54412	5.69199	1.66e-06	2.95e-05	4.91922
HUWE1	-1.95155	7.67719	-5.69021	1.67e-06	2.97e-05	4.91381
AK8	-3.41049	-1.3556	-5.68741	1.69e-06	2.99e-05	4.9053
FAM131A	-1.0835	3.20499	-5.68654	1.69e-06	3e-05	4.90265
HLA-DMB	3.45058	-1.17983	5.68574	1.7e-06	3e-05	4.90019
SMLR1	2.58418	0.955171	5.68509	1.7e-06	3e-05	4.89823
DOK4	-2.77175	2.31326	-5.68489	1.7e-06	3e-05	4.89761
CDC26	1.54641	2.05373	5.6843	1.7e-06	3.01e-05	4.89581
IRF2BP2	-1.17633	7.46696	-5.68392	1.7e-06	3.01e-05	4.89465
DSCAML1	1.32048	4.67168	5.68356	1.71e-06	3.01e-05	4.89354
IGF2R	-2.4691	5.96455	-5.68339	1.71e-06	3.01e-05	4.89304
EPHB1	-3.46378	-0.88791	-5.68106	1.72e-06	3.03e-05	4.88594
C1D	-2.77478	0.54098	-5.67894	1.73e-06	3.05e-05	4.87948
MYBPH	2.24415	3.03074	5.67842	1.73e-06	3.05e-05	4.87792
CBLL1	-1.06969	3.17778	-5.67708	1.74e-06	3.06e-05	4.87383
TAOK2	-1.23016	3.99362	-5.67621	1.75e-06	3.07e-05	4.87119
FLVCR1	-1.36599	2.55422	-5.67463	1.75e-06	3.08e-05	4.86638
OR51A7	2.69747	-2.94916	5.67374	1.76e-06	3.09e-05	4.86365
UBL3	-1.3138	5.67437	-5.6727	1.77e-06	3.09e-05	4.86049
IGFBP6	1.60856	7.30374	5.6722	1.77e-06	3.1e-05	4.85896
COPA	-1.63736	7.12634	-5.67191	1.77e-06	3.1e-05	4.8581
NDE1	-2.80353	1.46386	-5.67104	1.77e-06	3.1e-05	4.85544
CD300A	1.71657	0.829519	5.6692	1.78e-06	3.12e-05	4.84983
DNAJB8	2.95466	-1.68598	5.66799	1.79e-06	3.13e-05	4.84616
MTUS1	-1.50257	7.23088	-5.65813	1.85e-06	3.22e-05	4.81614
CCL13	3.20826	-1.93644	5.65794	1.85e-06	3.22e-05	4.81555
SRPR	-1.39549	6.04994	-5.65768	1.85e-06	3.22e-05	4.81477
LINC00550	3.12171	-2.18761	5.65543	1.86e-06	3.24e-05	4.80793
ETS1	-2.10078	5.93857	-5.65323	1.88e-06	3.26e-05	4.80122
RPS6KA3	-1.55318	4.96309	-5.65314	1.88e-06	3.26e-05	4.80095
PTGIR	1.85865	2.7369	5.65217	1.88e-06	3.27e-05	4.79801
OLFML2B	1.57626	3.07658	5.65154	1.89e-06	3.27e-05	4.79607
SERPINA6	2.15622	3.81247	5.65014	1.89e-06	3.28e-05	4.79182
RNF208	-3.29922	-2.58812	-5.64977	1.9e-06	3.28e-05	4.79068
PAGR1	-1.07387	4.29692	-5.64919	1.9e-06	3.29e-05	4.78892
POC1A	-3.15974	-1.96314	-5.6469	1.91e-06	3.31e-05	4.78197
UGT2B7	3.21426	-2.12149	5.646	1.92e-06	3.31e-05	4.77921
TXNRD2	-2.3256	1.84795	-5.64594	1.92e-06	3.31e-05	4.77904
PNKD	1.54004	5.3376	5.64591	1.92e-06	3.31e-05	4.77895
ZCCHC11	-2.22971	5.68093	-5.64582	1.92e-06	3.31e-05	4.77866
ATAD3A	-1.90188	1.27787	-5.64509	1.92e-06	3.31e-05	4.77644
FLJ14107	1.65474	1.81015	5.64476	1.93e-06	3.32e-05	4.77545
GLT6D1	2.94076	-2.65272	5.64336	1.93e-06	3.33e-05	4.77119
CABLES2	1.47774	3.84186	5.64319	1.94e-06	3.33e-05	4.77067
FBXL6	2.03381	2.68248	5.64082	1.95e-06	3.35e-05	4.76344
SDC4	1.57667	8.25398	5.64064	1.95e-06	3.35e-05	4.76291
CLDN8	2.90944	-2.38425	5.64025	1.95e-06	3.35e-05	4.76171
LOC284788	3.14546	-1.98571	5.63753	1.97e-06	3.38e-05	4.75343
WDR46	-1.18053	3.96469	-5.63427	1.99e-06	3.4e-05	4.74353
TSPAN32	-2.82999	-2.34663	-5.63422	1.99e-06	3.4e-05	4.74336
HOXA3	1.02799	4.12734	5.63366	1.99e-06	3.41e-05	4.74165
RNF31	-2.3412	3.2829	-5.63103	2.01e-06	3.43e-05	4.73365
SRSF6	-1.56212	6.61669	-5.63093	2.01e-06	3.43e-05	4.73334
FUNDC2	-3.88489	2.1604	-5.63086	2.01e-06	3.43e-05	4.73315
TVP23A	-3.183	-0.518326	-5.63076	2.01e-06	3.43e-05	4.73284
LOC340107	2.88605	-2.57295	5.6297	2.02e-06	3.44e-05	4.72962
TRIM42	2.98855	-2.51849	5.62906	2.02e-06	3.44e-05	4.72765
UGT3A2	3.20011	-2.15442	5.62855	2.03e-06	3.44e-05	4.7261
DIDO1	-1.39072	6.36217	-5.62813	2.03e-06	3.44e-05	4.72483
RYR3	2.30708	1.71242	5.62684	2.04e-06	3.46e-05	4.7209
HECW2	2.99043	0.890256	5.62623	2.04e-06	3.46e-05	4.71904
SRRM1	-1.73554	5.54501	-5.62609	2.04e-06	3.46e-05	4.71862
DNAH8	2.95245	0.29782	5.62591	2.04e-06	3.46e-05	4.71807
TPD52L2	-1.20791	5.55192	-5.62353	2.06e-06	3.48e-05	4.71084
RTN4RL1	1.38733	4.31883	5.62221	2.07e-06	3.49e-05	4.70681
FAM43B	1.35869	4.40254	5.62197	2.07e-06	3.49e-05	4.70607
PRR7	-2.99583	-1.43881	-5.62176	2.07e-06	3.49e-05	4.70546
OR6C4	2.45431	-3.07714	5.62168	2.07e-06	3.49e-05	4.70519
TCP11	-2.95098	-2.02633	-5.62105	2.07e-06	3.49e-05	4.7033
CDK7	-2.0548	2.32982	-5.62096	2.07e-06	3.49e-05	4.70301
ACTG2	3.08607	-1.94669	5.61975	2.08e-06	3.51e-05	4.69933
OR51M1	-2.81246	-2.08861	-5.61898	2.09e-06	3.51e-05	4.69697
DUSP11	-1.399	3.65072	-5.61893	2.09e-06	3.51e-05	4.69684
MAN1C1	1.6244	2.41441	5.61747	2.1e-06	3.52e-05	4.6924
COL6A2	-1.06886	9.32991	-5.61733	2.1e-06	3.52e-05	4.69197
DCLK1	3.6821	1.12197	5.61707	2.1e-06	3.52e-05	4.69117
TMEM33	-1.17426	4.9055	-5.61558	2.11e-06	3.54e-05	4.68664
CTNND1	-3.29323	-0.702256	-5.61389	2.12e-06	3.55e-05	4.6815
CAPN5	1.7775	3.861	5.61284	2.13e-06	3.56e-05	4.67832
CRLF3	-2.19855	3.24383	-5.61272	2.13e-06	3.56e-05	4.67793
PTPRU	-2.19938	5.15162	-5.61098	2.14e-06	3.57e-05	4.67266
CPM	-1.86905	2.39585	-5.61003	2.15e-06	3.58e-05	4.66974
GEM	1.35648	6.11525	5.60816	2.16e-06	3.6e-05	4.66406
CDH15	3.07381	-1.35902	5.60526	2.18e-06	3.63e-05	4.65523
MIR4319	2.37758	0.252068	5.60489	2.18e-06	3.63e-05	4.6541
ST8SIA6	2.5221	-2.57027	5.60308	2.19e-06	3.65e-05	4.64861
GKN2	2.79365	-2.62535	5.60016	2.21e-06	3.67e-05	4.63973
IL12B	3.23289	-2.38419	5.60007	2.21e-06	3.67e-05	4.63945
ZNF446	-2.48639	2.23742	-5.59866	2.22e-06	3.69e-05	4.63515
SP140L	-2.18511	1.16497	-5.59434	2.25e-06	3.74e-05	4.62201
SEPHS1	-2.17183	3.172	-5.59362	2.26e-06	3.74e-05	4.61983
ASPH	-1.11154	7.39555	-5.59323	2.26e-06	3.74e-05	4.61865
ZC3H12A	1.54778	4.5134	5.59195	2.27e-06	3.76e-05	4.61474
LOC283332	2.64955	-2.23376	5.58986	2.28e-06	3.78e-05	4.6084
GUCY1A2	2.5588	1.27272	5.58919	2.29e-06	3.78e-05	4.60636
PPP1R32	1.64255	3.00299	5.58842	2.29e-06	3.79e-05	4.604
C22orf23	-1.89876	1.31825	-5.588	2.3e-06	3.79e-05	4.60273
RDH8	2.88097	-2.1554	5.5875	2.3e-06	3.79e-05	4.60122
ANKRD24	1.44164	2.88304	5.58706	2.3e-06	3.79e-05	4.59988
PIK3R4	-3.7179	2.8633	-5.58701	2.31e-06	3.79e-05	4.59973
SDCCAG3	-1.77925	2.83005	-5.58611	2.31e-06	3.8e-05	4.59698
DFNB59	-1.89705	1.64183	-5.58607	2.31e-06	3.8e-05	4.59686
C11orf80	-3.19502	-0.252675	-5.58573	2.31e-06	3.8e-05	4.59583
SIX3	3.1239	-1.41124	5.58562	2.32e-06	3.8e-05	4.59548
LOC650293	2.94051	-2.82124	5.585	2.32e-06	3.8e-05	4.5936
LOC100527964	-2.49755	0.58392	-5.58497	2.32e-06	3.8e-05	4.59351
MT1A	2.50657	2.83659	5.58488	2.32e-06	3.8e-05	4.59323
CHIC1	-1.91391	3.26588	-5.58468	2.32e-06	3.8e-05	4.59264
TMEM165	1.11813	6.38169	5.58323	2.33e-06	3.81e-05	4.58822
LONP1	-1.67187	5.13923	-5.58278	2.34e-06	3.82e-05	4.58687
RPGR	1.82679	5.6139	5.58265	2.34e-06	3.82e-05	4.58646
S100A16	-1.8228	2.40426	-5.58055	2.35e-06	3.84e-05	4.58009
SYCE2	-3.21835	-0.846386	-5.57997	2.36e-06	3.84e-05	4.5783
RASSF2	2.85511	0.00529429	5.57562	2.39e-06	3.89e-05	4.56508
NEDD4	-1.01914	4.85141	-5.57556	2.39e-06	3.89e-05	4.56489
ZNF777	1.19042	4.16672	5.57554	2.39e-06	3.89e-05	4.56484
TRPT1	1.24189	4.11739	5.57507	2.39e-06	3.89e-05	4.5634
WIPF3	1.39009	3.05537	5.57417	2.4e-06	3.9e-05	4.56067
TANC1	-2.89884	4.91136	-5.57383	2.4e-06	3.9e-05	4.55963
FBXL19-AS1	-3.31633	-1.39516	-5.57188	2.42e-06	3.92e-05	4.55369
ZNF550	-2.50968	1.24045	-5.56966	2.43e-06	3.94e-05	4.54695
NAB1	-1.13138	5.39109	-5.56958	2.43e-06	3.94e-05	4.54672
GRPR	2.57693	-2.46494	5.56904	2.44e-06	3.95e-05	4.54506
CCDC103	-3.35547	-1.7836	-5.56877	2.44e-06	3.95e-05	4.54423
CXorf36	3.20382	-0.790909	5.56828	2.44e-06	3.95e-05	4.54276
KCNC3	2.59442	-0.0788819	5.56769	2.45e-06	3.96e-05	4.54094
DCAF16	-3.24006	4.06138	-5.56587	2.46e-06	3.98e-05	4.53542
SEZ6L2	2.64956	-0.797108	5.56211	2.49e-06	4.02e-05	4.52399
GRM5	3.56643	-1.35691	5.55972	2.51e-06	4.05e-05	4.51673
WDR92	-1.87136	2.00535	-5.55931	2.51e-06	4.05e-05	4.51547
MSX1	-3.17748	-2.12987	-5.55787	2.52e-06	4.06e-05	4.51108
CNDP1	2.48646	-0.680341	5.55785	2.52e-06	4.06e-05	4.51103
RADIL	1.3344	3.1631	5.55777	2.52e-06	4.06e-05	4.5108
POLR2I	1.63886	4.67927	5.55747	2.53e-06	4.06e-05	4.50987
HERPUD1	-1.51589	7.63739	-5.55688	2.53e-06	4.07e-05	4.5081
HIGD2A	1.29423	3.99907	5.55239	2.57e-06	4.12e-05	4.49444
IFI30	-3.85201	-0.915062	-5.55088	2.58e-06	4.14e-05	4.48983
SEC11A	-1.96608	5.06405	-5.54929	2.59e-06	4.16e-05	4.48501
THY1	2.97579	2.89099	5.54907	2.59e-06	4.16e-05	4.48433
HOXB5	2.71014	-2.66586	5.54796	2.6e-06	4.17e-05	4.48097
GABBR2	2.49	-0.750281	5.54601	2.62e-06	4.19e-05	4.47505
TCEAL2	-2.41954	5.30022	-5.54531	2.62e-06	4.19e-05	4.47292
ZNF165	-3.47603	-0.889592	-5.54489	2.63e-06	4.2e-05	4.47162
DEF6	1.17026	3.59892	5.54432	2.63e-06	4.2e-05	4.46989
DDAH2	-2.21594	1.84386	-5.54423	2.63e-06	4.2e-05	4.46962
SIRPB1	3.18311	-1.43617	5.54403	2.63e-06	4.2e-05	4.46901
LINC00626	2.99838	-2.79078	5.54177	2.65e-06	4.22e-05	4.46215
NUDT7	-3.12056	-1.88152	-5.54159	2.65e-06	4.22e-05	4.4616
METTL15	-1.43276	3.37756	-5.53979	2.67e-06	4.24e-05	4.45612
RPS11	-2.58241	8.16936	-5.53754	2.69e-06	4.27e-05	4.44927
ASIC3	2.04939	1.63312	5.53728	2.69e-06	4.27e-05	4.44848
ARHGEF17	-1.21935	5.21596	-5.5365	2.7e-06	4.28e-05	4.44613
RABEPK	-1.69061	2.26446	-5.53584	2.7e-06	4.28e-05	4.44412
UPF2	-1.26946	5.94678	-5.53516	2.71e-06	4.29e-05	4.44204
TPP2	-1.42925	5.28076	-5.5351	2.71e-06	4.29e-05	4.44185
KIR2DS4	3.20749	-2.42862	5.53462	2.71e-06	4.29e-05	4.44039
SLPI	2.7123	3.6969	5.53447	2.71e-06	4.29e-05	4.43995
OLFM3	2.71169	-2.43854	5.53412	2.72e-06	4.29e-05	4.43889
USP30	-2.56349	2.96435	-5.53363	2.72e-06	4.29e-05	4.43739
CSRP2	-3.20533	-1.47067	-5.53355	2.72e-06	4.29e-05	4.43714
ITGA6	1.13156	5.41976	5.53191	2.74e-06	4.31e-05	4.43216
ZCCHC3	-2.27423	2.8549	-5.53179	2.74e-06	4.31e-05	4.43179
ZNF431	-1.98946	2.46881	-5.52961	2.76e-06	4.33e-05	4.42516
KRCC1	-2.18411	4.0847	-5.52946	2.76e-06	4.33e-05	4.42472
DAB2IP	1.01547	5.10228	5.52746	2.77e-06	4.36e-05	4.41865
C21orf7	1.2411	2.99357	5.52662	2.78e-06	4.37e-05	4.41609
SLC6A15	2.47001	2.994	5.52363	2.81e-06	4.4e-05	4.40701
PNOC	-3.26607	-1.56806	-5.52134	2.83e-06	4.43e-05	4.40005
FBXL16	-2.704	-2.05888	-5.51923	2.85e-06	4.45e-05	4.39363
ZNF740	-1.84307	4.13214	-5.51897	2.85e-06	4.45e-05	4.39282
PKDREJ	1.31312	2.59747	5.51784	2.86e-06	4.47e-05	4.38941
SRGAP1	1.47401	4.92599	5.51733	2.86e-06	4.47e-05	4.38785
TMC7	-3.33556	-1.57203	-5.51141	2.92e-06	4.55e-05	4.36987
LOC100506190	-1.97761	3.00496	-5.51091	2.92e-06	4.55e-05	4.36834
LOC285847	1.43822	2.63185	5.51021	2.93e-06	4.55e-05	4.36622
GLRB	1.53558	1.73131	5.51019	2.93e-06	4.55e-05	4.36616
RFX4	2.79411	-0.0203929	5.50986	2.93e-06	4.56e-05	4.36514
PDE4C	-3.39804	-1.74635	-5.50957	2.93e-06	4.56e-05	4.36426
OR2D2	2.54095	-1.07417	5.50797	2.95e-06	4.58e-05	4.3594
ASPM	2.95942	0.0787856	5.50655	2.96e-06	4.59e-05	4.35511
INSM1	2.96763	-2.49059	5.50546	2.97e-06	4.61e-05	4.35179
INSIG1	1.27692	7.69249	5.50343	2.99e-06	4.63e-05	4.34561
IFI27L1	1.90873	3.41753	5.50158	3.01e-06	4.65e-05	4.33998
PPM1M	-1.49902	3.01126	-5.50044	3.02e-06	4.67e-05	4.33652
VWF	2.0335	2.52908	5.4997	3.02e-06	4.67e-05	4.33429
MYCBP2-AS1	-3.61795	-1.68999	-5.49952	3.03e-06	4.67e-05	4.33372
OCA2	-3.11027	-1.72232	-5.49915	3.03e-06	4.68e-05	4.33262
NLRP2	2.8366	-2.11232	5.49713	3.05e-06	4.7e-05	4.32646
BBC3	1.43463	2.50796	5.49648	3.05e-06	4.71e-05	4.32448
NFRKB	-1.59103	4.2258	-5.49376	3.08e-06	4.75e-05	4.31624
INSC	2.39952	3.37488	5.49321	3.09e-06	4.75e-05	4.31457
ZNF2	-3.95921	-0.058697	-5.49267	3.09e-06	4.76e-05	4.31291
PDYN	2.82908	-2.41612	5.49191	3.1e-06	4.76e-05	4.31063
FAM180A	1.5358	3.26567	5.49117	3.11e-06	4.77e-05	4.30837
C1QA	3.47969	-1.42197	5.48905	3.13e-06	4.8e-05	4.30192
FAM211B	1.77349	2.52788	5.48446	3.17e-06	4.87e-05	4.28797
EPPIN	2.60665	-2.73819	5.48392	3.18e-06	4.87e-05	4.28635
KRT5	2.64941	-3.02689	5.48184	3.2e-06	4.9e-05	4.28002
OR1G1	2.68091	-2.74571	5.47861	3.23e-06	4.95e-05	4.27022
MYO19	-1.64435	3.65548	-5.47836	3.23e-06	4.95e-05	4.26945
ARL2	1.44979	4.5179	5.47795	3.24e-06	4.95e-05	4.2682
RINL	-3.43804	-0.737304	-5.47748	3.24e-06	4.95e-05	4.26677
RBM28	-2.95099	3.37006	-5.47683	3.25e-06	4.96e-05	4.2648
CEACAM20	2.6083	-2.77768	5.47659	3.25e-06	4.96e-05	4.26408
AGL	-2.23545	3.42745	-5.47652	3.25e-06	4.96e-05	4.26386
LIG1	-2.35388	1.78903	-5.47645	3.25e-06	4.96e-05	4.26366
GANAB	-2.31349	5.80403	-5.47601	3.26e-06	4.96e-05	4.26231
ZNF764	-1.65935	1.60221	-5.475	3.27e-06	4.97e-05	4.25924
NAV2-AS4	3.048	-2.48348	5.4723	3.29e-06	5.01e-05	4.25103
ZFAND2A	-1.98704	2.4	-5.47165	3.3e-06	5.02e-05	4.24908
NET1	-2.11532	7.14465	-5.46987	3.32e-06	5.04e-05	4.24365
POP5	1.4992	4.47182	5.4698	3.32e-06	5.04e-05	4.24346
NOD2	1.84235	3.92567	5.46833	3.33e-06	5.06e-05	4.23898
LOC100996307	-2.80034	-2.81455	-5.46825	3.34e-06	5.06e-05	4.23874
ACPP	3.41807	1.27508	5.4665	3.35e-06	5.08e-05	4.23344
FAT3	1.97961	2.41366	5.46647	3.35e-06	5.08e-05	4.23335
CMTM5	-2.93784	-2.38791	-5.46485	3.37e-06	5.1e-05	4.22843
SNORD96B	2.83591	-2.60164	5.46483	3.37e-06	5.1e-05	4.22834
CRABP2	-3.0703	-2.50181	-5.46397	3.38e-06	5.11e-05	4.22576
SNORD38B	1.96001	0.112315	5.46293	3.39e-06	5.12e-05	4.22259
MTMR8	-3.4132	-1.81844	-5.46291	3.39e-06	5.12e-05	4.22254
HTRA1	1.70521	9.64376	5.45939	3.43e-06	5.17e-05	4.21182
RLTPR	2.05233	0.465175	5.45924	3.43e-06	5.17e-05	4.21138
GORAB	-2.22198	3.70874	-5.45907	3.43e-06	5.17e-05	4.21086
LOC100507266	-3.50888	-1.07423	-5.45736	3.45e-06	5.19e-05	4.20566
CTAGE1	2.24777	0.277857	5.45727	3.45e-06	5.19e-05	4.20541
TNNI2	2.95732	-0.230702	5.45697	3.45e-06	5.2e-05	4.2045
AMER1	-1.83377	3.01356	-5.45569	3.47e-06	5.21e-05	4.20061
PGAM1P5	1.44535	2.35649	5.45524	3.47e-06	5.22e-05	4.19924
LOC285074	-3.62258	-0.347057	-5.45454	3.48e-06	5.23e-05	4.19712
GPR39	2.38253	-2.30062	5.45275	3.5e-06	5.25e-05	4.19167
SCN5A	3.51624	-0.552939	5.45181	3.51e-06	5.26e-05	4.18883
C2orf49	-3.06605	1.63274	-5.44918	3.54e-06	5.3e-05	4.18083
SLC22A1	-2.73848	-1.00553	-5.44731	3.56e-06	5.33e-05	4.17515
HELB	1.82212	4.07634	5.44641	3.57e-06	5.34e-05	4.17241
EPB41L4B	-3.25629	-1.61075	-5.44594	3.57e-06	5.34e-05	4.17099
LINC00658	2.55421	-2.35078	5.44503	3.59e-06	5.36e-05	4.16822
GJA10	2.82573	-2.43755	5.4447	3.59e-06	5.36e-05	4.16723
AP1G1	-1.08064	6.01475	-5.4437	3.6e-06	5.37e-05	4.1642
CXCR5	1.47815	2.42495	5.4421	3.62e-06	5.39e-05	4.15934
LOC100289495	1.28735	1.56266	5.44074	3.63e-06	5.41e-05	4.15523
MUC13	2.7272	-2.55621	5.43651	3.68e-06	5.47e-05	4.14236
BARD1	1.38721	3.98492	5.43642	3.68e-06	5.47e-05	4.1421
LOC100093698	2.6322	-2.77474	5.43625	3.68e-06	5.47e-05	4.14158
TLR4	3.01384	3.90193	5.43455	3.7e-06	5.5e-05	4.13643
SNORD104	2.41573	3.37522	5.43381	3.71e-06	5.5e-05	4.13418
SGK196	-4.02775	0.164255	-5.4338	3.71e-06	5.5e-05	4.13416
FGFR1	-2.09752	7.27291	-5.43334	3.72e-06	5.51e-05	4.13275
ALDH1A2	1.42281	6.00267	5.43321	3.72e-06	5.51e-05	4.13237
ANKRD30A	2.95356	-1.72854	5.43146	3.74e-06	5.53e-05	4.12705
TEK	3.15181	0.666776	5.43143	3.74e-06	5.53e-05	4.12694
RGS10	-2.97455	2.83239	-5.43072	3.75e-06	5.54e-05	4.1248
WNT16	2.06381	3.0015	5.42767	3.78e-06	5.59e-05	4.11553
SLCO1A2	3.20673	-1.52334	5.42641	3.8e-06	5.61e-05	4.11172
TMOD1	2.30201	5.25	5.42629	3.8e-06	5.61e-05	4.11135
GNB3	1.5151	3.69709	5.42579	3.81e-06	5.61e-05	4.10983
BIN2	2.77205	-1.85043	5.42524	3.81e-06	5.61e-05	4.10815
ANKS1A	-1.72149	3.51563	-5.42522	3.81e-06	5.61e-05	4.10812
DEFB118	3.13024	-2.704	5.42229	3.85e-06	5.66e-05	4.0992
TNFRSF12A	2.52449	2.3161	5.42205	3.85e-06	5.66e-05	4.0985
EHHADH	-3.99542	0.689815	-5.42173	3.85e-06	5.67e-05	4.09751
TRIM9	1.6003	2.77323	5.42079	3.87e-06	5.67e-05	4.09466
HSD17B7P2	-3.22742	-0.481128	-5.42079	3.87e-06	5.67e-05	4.09465
IL10	2.98733	0.0856549	5.42047	3.87e-06	5.68e-05	4.09368
CCNG1	-2.0326	5.25421	-5.41974	3.88e-06	5.69e-05	4.09148
SYNGR1	1.29487	4.9264	5.41951	3.88e-06	5.69e-05	4.09079
NDUFA8	1.30303	4.59373	5.41742	3.91e-06	5.72e-05	4.08444
2022-09-14	3.13558	-2.41767	5.41734	3.91e-06	5.72e-05	4.08421
HSPB7	1.49996	4.07725	5.41706	3.91e-06	5.72e-05	4.08335
SNORA7B	2.42789	2.49389	5.41675	3.91e-06	5.72e-05	4.08241
ZRANB2-AS2	-2.72093	-2.48415	-5.41668	3.92e-06	5.72e-05	4.08218
LRRC55	3.12772	-2.2346	5.41498	3.94e-06	5.75e-05	4.07702
NCF4	3.61755	-1.83199	5.41449	3.94e-06	5.75e-05	4.07555
MYCBP2	-2.07769	7.48858	-5.41411	3.95e-06	5.75e-05	4.0744
SARNP	-2.00648	3.45659	-5.41243	3.97e-06	5.78e-05	4.06929
WNK2	1.51121	5.36429	5.41177	3.98e-06	5.79e-05	4.06729
MAPK8IP2	-3.4093	-1.14488	-5.40987	4e-06	5.82e-05	4.06153
FEZF1-AS1	3.05858	-0.228158	5.40944	4e-06	5.82e-05	4.06022
LOC100294362	-2.64818	0.820062	-5.40819	4.02e-06	5.84e-05	4.05642
POMT2	-3.1437	1.2236	-5.40806	4.02e-06	5.84e-05	4.05603
C12orf75	1.77026	3.31697	5.40799	4.02e-06	5.84e-05	4.05583
WBSCR28	2.6089	-2.85907	5.40716	4.03e-06	5.85e-05	4.05332
SNORD116-26	2.4461	-1.49106	5.40608	4.05e-06	5.86e-05	4.05002
KIAA1804	1.60042	3.86799	5.40574	4.05e-06	5.87e-05	4.04899
NR2F2	2.8209	2.21986	5.40504	4.06e-06	5.87e-05	4.04687
PPIEL	1.02175	4.06164	5.40493	4.06e-06	5.87e-05	4.04653
DSCAM-AS1	3.30962	-2.39469	5.40266	4.09e-06	5.91e-05	4.03965
CBR3	-4.08047	0.235707	-5.40177	4.1e-06	5.92e-05	4.03694
MRPL41	-3.81681	1.59955	-5.39969	4.13e-06	5.96e-05	4.03066
KDM2A	-1.39469	6.28431	-5.39934	4.13e-06	5.96e-05	4.02959
EP400	-1.29752	5.39783	-5.39794	4.15e-06	5.98e-05	4.02533
TIMMDC1	1.05226	5.99508	5.39278	4.22e-06	6.07e-05	4.00969
PXMP2	1.59362	3.03937	5.39182	4.23e-06	6.09e-05	4.00677
BCL2L14	1.84084	0.436642	5.39073	4.24e-06	6.11e-05	4.00347
FHIT	-2.80559	0.764223	-5.38478	4.32e-06	6.21e-05	3.98542
GLRX	2.56031	7.18072	5.38473	4.32e-06	6.21e-05	3.98527
PHTF1	-3.31168	1.45962	-5.38328	4.34e-06	6.24e-05	3.98086
GPHN	-3.8992	1.8105	-5.38212	4.36e-06	6.26e-05	3.97736
C1orf27	-1.62921	4.89073	-5.38099	4.37e-06	6.27e-05	3.97391
GPAT2	1.80018	3.56021	5.37879	4.4e-06	6.31e-05	3.96726
MIXL1	2.08956	-3.2226	5.37846	4.41e-06	6.32e-05	3.96626
TNNT1	3.58623	-1.93669	5.37743	4.42e-06	6.33e-05	3.96313
ASPHD2	-2.8775	0.0465593	-5.37653	4.44e-06	6.35e-05	3.96041
HPCA	2.90212	-0.799233	5.37608	4.44e-06	6.35e-05	3.95904
DCC	1.88179	4.40755	5.37513	4.45e-06	6.37e-05	3.95614
TXN	-1.89811	3.45557	-5.37464	4.46e-06	6.37e-05	3.95466
RPS16P5	1.6019	4.71054	5.37259	4.49e-06	6.4e-05	3.94846
CCDC146	-1.28571	2.85922	-5.37009	4.53e-06	6.45e-05	3.94086
AKR1B1	-4.06296	2.03338	-5.37007	4.53e-06	6.45e-05	3.94082
HMX1	2.82003	-2.1597	5.36916	4.54e-06	6.46e-05	3.93806
ASRGL1	-2.88382	-2.20121	-5.36908	4.54e-06	6.46e-05	3.93781
CITED4	1.43004	1.8203	5.368	4.55e-06	6.48e-05	3.93454
TMEM194A	-2.09275	2.64427	-5.36589	4.58e-06	6.52e-05	3.92816
RAB44	2.57876	0.8847	5.36468	4.6e-06	6.54e-05	3.92447
LOC284578	1.80296	0.857669	5.36261	4.63e-06	6.57e-05	3.91819
TPT1	-1.87286	10.3794	-5.36259	4.63e-06	6.57e-05	3.91815
COL6A4P2	2.94055	1.9015	5.36177	4.64e-06	6.58e-05	3.91566
C1orf111	-2.79462	-2.67305	-5.36131	4.65e-06	6.59e-05	3.91426
NR3C2	-1.27801	4.60991	-5.36022	4.67e-06	6.61e-05	3.91094
NNAT	-3.07662	-0.951798	-5.35831	4.69e-06	6.64e-05	3.90516
RBP5	1.63321	2.44258	5.35719	4.71e-06	6.66e-05	3.90178
MAOA	2.67061	4.42326	5.35711	4.71e-06	6.66e-05	3.90154
LINC00521	2.81845	-2.62417	5.35624	4.72e-06	6.67e-05	3.8989
MIR550A3	3.21488	-1.22497	5.35617	4.73e-06	6.67e-05	3.89868
SLCO2A1	1.44261	3.86194	5.35529	4.74e-06	6.69e-05	3.89602
EPDR1	-3.3603	-1.17822	-5.35399	4.76e-06	6.71e-05	3.89206
TADA3	-1.00099	4.56207	-5.35191	4.79e-06	6.75e-05	3.88578
C22orf15	2.64285	-0.77913	5.35093	4.8e-06	6.76e-05	3.8828
EIF3B	-1.15626	5.83903	-5.3508	4.8e-06	6.76e-05	3.8824
CDSN	1.46461	1.10337	5.35046	4.81e-06	6.77e-05	3.88139
TMEM55A	-1.36462	3.28246	-5.3499	4.82e-06	6.77e-05	3.87967
DOCK10	2.50492	0.456563	5.34878	4.83e-06	6.79e-05	3.87628
FAM86DP	1.0343	3.10098	5.34699	4.86e-06	6.83e-05	3.87087
UPK1A-AS1	2.42031	-2.82433	5.34433	4.9e-06	6.88e-05	3.86279
IREB2	-1.94452	4.83685	-5.34341	4.92e-06	6.9e-05	3.86002
ALPK3	1.04524	5.99725	5.34318	4.92e-06	6.9e-05	3.85931
LOC100506714	1.6548	2.08566	5.34186	4.94e-06	6.92e-05	3.85533
CATSPER2	-2.08953	1.28676	-5.34169	4.94e-06	6.92e-05	3.85479
P2RX3	2.69747	-2.49602	5.34167	4.94e-06	6.92e-05	3.85472
GFRA1	3.53388	-0.325066	5.33944	4.98e-06	6.96e-05	3.84798
BASP1	2.32902	1.13818	5.33685	5.02e-06	7.01e-05	3.84014
SON	-2.58391	7.41317	-5.33353	5.07e-06	7.08e-05	3.83009
RBM25	-1.55134	6.50774	-5.33287	5.08e-06	7.09e-05	3.82807
UBXN2A	-1.16021	4.1128	-5.33188	5.1e-06	7.11e-05	3.82508
ACVR1C	1.43793	1.06666	5.32959	5.13e-06	7.16e-05	3.81813
HES4	2.98576	-2.03716	5.32935	5.14e-06	7.16e-05	3.81741
KIAA1644	2.54784	0.991015	5.32923	5.14e-06	7.16e-05	3.81706
GNAZ	-3.96281	0.528955	-5.3286	5.15e-06	7.17e-05	3.81515
MAMSTR	-3.06596	-2.08505	-5.32699	5.17e-06	7.2e-05	3.81026
LINC00857	-2.71092	-1.62676	-5.32685	5.18e-06	7.2e-05	3.80983
HIST1H4J	2.67692	-0.630799	5.32657	5.18e-06	7.2e-05	3.809
CLIC5	2.97301	0.129419	5.32587	5.19e-06	7.21e-05	3.80686
NUDT3	-2.90257	-0.4701	-5.32556	5.2e-06	7.21e-05	3.80593
SUMO4	-3.55517	-2.1438	-5.3239	5.22e-06	7.25e-05	3.80091
LOC415056	2.35422	-0.071828	5.31999	5.29e-06	7.33e-05	3.78906
PLVAP	3.4214	0.366288	5.31966	5.29e-06	7.33e-05	3.78807
GLDN	-1.71502	5.60428	-5.31949	5.3e-06	7.33e-05	3.78755
ARHGAP24	-2.1564	2.65639	-5.31819	5.32e-06	7.36e-05	3.78362
FUT9	3.05674	-0.919663	5.31746	5.33e-06	7.37e-05	3.7814
LRRC39	-3.42853	-0.265513	-5.31525	5.37e-06	7.41e-05	3.77472
POLD2	-1.45191	4.80563	-5.31503	5.37e-06	7.41e-05	3.77405
TMEM184A	1.07946	3.37907	5.31361	5.39e-06	7.44e-05	3.76973
EPS15	-1.35306	6.0747	-5.31342	5.4e-06	7.44e-05	3.76916
HIST1H4G	2.32675	-3.00889	5.31255	5.41e-06	7.45e-05	3.76653
MECOM	1.75952	2.62073	5.31026	5.45e-06	7.5e-05	3.75958
GEMIN6	-3.598	-0.742081	-5.31	5.45e-06	7.5e-05	3.7588
ZNF358	1.30149	5.07976	5.30945	5.46e-06	7.51e-05	3.75714
RNF114	-1.05597	5.13831	-5.30811	5.49e-06	7.54e-05	3.75309
PAPPA2	1.79351	3.35072	5.30735	5.5e-06	7.55e-05	3.75078
TM4SF18	3.65202	-0.998298	5.30709	5.5e-06	7.55e-05	3.75
HLA-DRB1	3.50243	1.10681	5.30658	5.51e-06	7.56e-05	3.74846
MFI2	-1.31631	7.35025	-5.30634	5.52e-06	7.56e-05	3.74774
KCTD10	-3.87585	2.98096	-5.30422	5.55e-06	7.61e-05	3.74132
ZNF90	-3.23864	-0.788225	-5.30292	5.57e-06	7.63e-05	3.73737
LOC100506321	-3.11442	-0.628789	-5.3024	5.58e-06	7.64e-05	3.7358
TRPM2	3.0567	-1.04338	5.3021	5.59e-06	7.64e-05	3.73489
MAP2	1.72349	1.77564	5.30098	5.61e-06	7.66e-05	3.73149
TMEM232	-3.51387	-1.22573	-5.3008	5.61e-06	7.66e-05	3.73097
TRIM13	-1.09814	5.15978	-5.30066	5.61e-06	7.66e-05	3.73052
ADAM8	-3.34508	-0.941134	-5.30037	5.62e-06	7.66e-05	3.72965
CA11	1.78504	5.5879	5.30004	5.62e-06	7.67e-05	3.72866
HCG11	-2.36506	3.88222	-5.29905	5.64e-06	7.69e-05	3.72565
UBE2O	-1.13889	4.81793	-5.2988	5.65e-06	7.69e-05	3.7249
WFDC5	2.83081	-2.64111	5.29873	5.65e-06	7.69e-05	3.72469
BACH2	-1.44769	2.42844	-5.29681	5.68e-06	7.73e-05	3.71886
LRRC8C	2.50256	2.80926	5.29645	5.69e-06	7.73e-05	3.71778
LSM10	1.54071	4.38048	5.29629	5.69e-06	7.73e-05	3.71731
CHKB	2.88097	3.06625	5.29541	5.71e-06	7.75e-05	3.71465
SKIV2L	-2.14892	4.22335	-5.29464	5.72e-06	7.76e-05	3.71231
LOC100505875	3.15319	0.665498	5.29333	5.74e-06	7.79e-05	3.70835
TNS4	2.92695	0.363885	5.29315	5.75e-06	7.79e-05	3.70779
SDPR	2.69927	-0.148982	5.28979	5.81e-06	7.86e-05	3.69763
TMEM186	1.15201	3.66667	5.28961	5.81e-06	7.86e-05	3.69707
WRAP73	1.19631	2.39337	5.2863	5.87e-06	7.94e-05	3.68707
ACTL9	2.84651	-2.42347	5.28386	5.91e-06	7.99e-05	3.67968
TAOK1	-1.51204	6.52765	-5.28334	5.92e-06	8e-05	3.67809
GPR21	-3.17511	-1.87178	-5.28224	5.94e-06	8.02e-05	3.67477
DSTNP2	-1.23644	1.83876	-5.28068	5.97e-06	8.05e-05	3.67006
GPC4	2.87145	1.02757	5.28062	5.97e-06	8.05e-05	3.66986
TDRD10	-3.3823	-1.24737	-5.28029	5.98e-06	8.05e-05	3.66889
ARL8B	-1.0123	5.18084	-5.27912	6e-06	8.07e-05	3.66535
CA12	2.64821	0.601463	5.27799	6.02e-06	8.09e-05	3.66191
NIPSNAP3A	-1.7528	2.9337	-5.27474	6.08e-06	8.16e-05	3.65207
SLC32A1	2.74688	-1.96472	5.27399	6.1e-06	8.17e-05	3.64981
PPAPDC1B	-1.34975	5.38041	-5.27349	6.11e-06	8.18e-05	3.6483
HNRNPA1L2	-1.30875	2.93996	-5.27346	6.11e-06	8.18e-05	3.64822
TNNC1	2.20676	1.62207	5.27295	6.12e-06	8.19e-05	3.64667
MGC45922	3.0483	-1.0194	5.2727	6.12e-06	8.19e-05	3.64591
NCAPH2	-1.18716	3.79934	-5.27221	6.13e-06	8.19e-05	3.64444
SNHG10	1.10595	2.85233	5.26912	6.19e-06	8.27e-05	3.63509
LURAP1L	-2.69194	0.717844	-5.26814	6.21e-06	8.29e-05	3.6321
PHKA2-AS1	-3.01461	-2.13496	-5.26797	6.21e-06	8.29e-05	3.63161
RBM47	2.74639	-0.432513	5.2675	6.22e-06	8.3e-05	3.63017
NUFIP2	-1.62895	6.81545	-5.26688	6.23e-06	8.31e-05	3.6283
KANK4	3.05956	-0.930942	5.26384	6.29e-06	8.38e-05	3.6191
BAZ1B	-1.52371	6.13848	-5.26331	6.3e-06	8.39e-05	3.6175
ABCA5	-1.26722	7.84123	-5.26279	6.31e-06	8.4e-05	3.61592
CLTC	-1.98554	7.29212	-5.26174	6.33e-06	8.42e-05	3.61276
CNN1	3.43649	-1.00894	5.26032	6.36e-06	8.45e-05	3.60846
TMEM45B	2.38465	1.54543	5.25942	6.38e-06	8.47e-05	3.60575
OR6C2	2.5239	-3.04051	5.25801	6.41e-06	8.51e-05	3.60148
SORD	-3.07131	-2.214	-5.25783	6.41e-06	8.51e-05	3.60093
NR2F6	1.41407	4.64113	5.25762	6.42e-06	8.51e-05	3.60031
C10orf129	2.83024	-2.4023	5.25671	6.43e-06	8.53e-05	3.59755
HAS2	1.80347	3.99466	5.25172	6.53e-06	8.64e-05	3.58245
C20orf111	1.05179	6.61784	5.25171	6.53e-06	8.64e-05	3.58242
NR4A2	-2.37776	5.15356	-5.25119	6.54e-06	8.65e-05	3.58086
PCOLCE	1.70202	7.54836	5.2501	6.57e-06	8.68e-05	3.57756
OR5A1	2.34371	-2.94009	5.24841	6.6e-06	8.72e-05	3.57244
RMND5B	-1.36075	2.99121	-5.24589	6.65e-06	8.78e-05	3.56482
PAFAH1B3	-3.11305	-0.910146	-5.24426	6.69e-06	8.82e-05	3.55989
PDZD4	-2.96002	-1.12938	-5.24389	6.69e-06	8.82e-05	3.55879
PMM2	-1.04241	4.47866	-5.24346	6.7e-06	8.83e-05	3.55749
SHROOM3	-1.63937	1.80126	-5.24138	6.75e-06	8.88e-05	3.55119
SLC19A3	1.32265	4.21604	5.24087	6.76e-06	8.89e-05	3.54965
CNTLN	-1.27321	4.55901	-5.2401	6.77e-06	8.9e-05	3.54732
DDX55	-3.40343	2.62992	-5.23795	6.82e-06	8.96e-05	3.54083
TMEM177	-2.442	-1.85067	-5.23768	6.82e-06	8.96e-05	3.54
DIRAS3	1.15768	3.73912	5.23722	6.83e-06	8.97e-05	3.5386
LINC00515	-3.04194	-1.87251	-5.23697	6.84e-06	8.97e-05	3.53785
HRCT1	1.74745	2.64239	5.2352	6.88e-06	9.01e-05	3.5325
CUX2	3.11521	-0.684813	5.23459	6.89e-06	9.03e-05	3.53066
CCNC	-1.14334	4.76621	-5.23313	6.92e-06	9.06e-05	3.52625
PAFAH1B1	-2.73325	5.22563	-5.23265	6.93e-06	9.07e-05	3.5248
CHUK	1.50097	3.43848	5.23206	6.95e-06	9.08e-05	3.523
SRD5A3	1.22275	3.4588	5.23192	6.95e-06	9.08e-05	3.52259
FAM66D	1.56172	1.68103	5.23191	6.95e-06	9.08e-05	3.52255
GABRA1	3.14716	-1.6814	5.23135	6.96e-06	9.09e-05	3.52085
ADCK2	-2.67358	1.27462	-5.22983	6.99e-06	9.12e-05	3.51628
FNDC7	2.92325	-0.458742	5.22963	7e-06	9.13e-05	3.51568
C9orf129	1.89532	1.90492	5.22875	7.02e-06	9.14e-05	3.513
C17orf97	-3.38921	-1.95708	-5.22874	7.02e-06	9.14e-05	3.51298
LINC00571	-3.2707	-1.02484	-5.22762	7.04e-06	9.17e-05	3.5096
C10orf105	1.49107	5.61906	5.2266	7.06e-06	9.19e-05	3.50651
LPAL2	2.19583	-0.564574	5.22658	7.06e-06	9.19e-05	3.50646
TECR	-2.22585	1.12326	-5.22579	7.08e-06	9.2e-05	3.50407
CFHR3	3.00699	3.41148	5.22409	7.12e-06	9.24e-05	3.49894
RPS10	1.66271	5.14552	5.22343	7.13e-06	9.26e-05	3.49693
ZNF160	-1.0879	5.73415	-5.22305	7.14e-06	9.26e-05	3.49579
MKI67	3.08425	0.0677727	5.22304	7.14e-06	9.26e-05	3.49575
SH3BP2	-1.98754	6.58406	-5.22098	7.19e-06	9.31e-05	3.48953
DACH2	2.56166	-2.02258	5.22056	7.2e-06	9.32e-05	3.48827
NXPH4	2.02772	4.01044	5.22004	7.21e-06	9.32e-05	3.48668
WIF1	3.94134	5.26853	5.21981	7.21e-06	9.32e-05	3.48601
C2orf76	-2.41082	1.27435	-5.21973	7.22e-06	9.32e-05	3.48575
MAD2L1	-3.13583	-2.14989	-5.21946	7.22e-06	9.33e-05	3.48494
GADD45G	1.53749	3.54626	5.21819	7.25e-06	9.36e-05	3.4811
RNF213	-1.0688	6.96513	-5.21773	7.26e-06	9.36e-05	3.47972
OR51S1	2.44964	-3.07959	5.21609	7.3e-06	9.41e-05	3.47476
PODXL2	1.68789	2.85009	5.21564	7.31e-06	9.42e-05	3.47341
KANSL1-AS1	1.77917	2.15317	5.21512	7.32e-06	9.42e-05	3.47183
SLC25A36	-3.00129	5.62231	-5.21511	7.32e-06	9.42e-05	3.4718
IGFBP2	1.83002	3.66656	5.21507	7.32e-06	9.42e-05	3.47168
TMEM212	2.46261	-2.6731	5.21489	7.32e-06	9.42e-05	3.47113
CYP2S1	2.86313	-0.260925	5.21456	7.33e-06	9.42e-05	3.47015
C1orf109	1.09166	4.32924	5.21373	7.35e-06	9.44e-05	3.46762
WDR93	3.17963	-0.879469	5.21115	7.41e-06	9.51e-05	3.45983
SMOX	1.13343	5.11451	5.21086	7.42e-06	9.51e-05	3.45894
LYPLA1	-1.5146	2.50161	-5.21079	7.42e-06	9.51e-05	3.45873
UNC45B	3.33203	-1.4231	5.2105	7.42e-06	9.51e-05	3.45787
TMEM179	2.67202	-2.71875	5.21045	7.43e-06	9.51e-05	3.45773
PARL	-1.00373	4.11521	-5.21018	7.43e-06	9.51e-05	3.45689
MAGEB3	2.84241	-2.65845	5.2098	7.44e-06	9.52e-05	3.45574
LOC344595	1.1133	3.42375	5.20866	7.47e-06	9.55e-05	3.4523
TICAM1	1.39874	3.81583	5.20658	7.52e-06	9.61e-05	3.44603
C3	2.93062	4.17756	5.20609	7.53e-06	9.61e-05	3.44456
FKTN	-3.46802	2.90227	-5.20526	7.55e-06	9.63e-05	3.44204
SUOX	-1.7077	1.79323	-5.20428	7.57e-06	9.66e-05	3.43908
GABARAPL2	1.56353	7.86071	5.20302	7.6e-06	9.69e-05	3.43528
DNMBP-AS1	-3.20356	-1.49113	-5.20189	7.63e-06	9.72e-05	3.43188
PAPD4	-1.17741	5.53337	-5.20167	7.63e-06	9.72e-05	3.4312
DBP	1.62814	5.03501	5.20151	7.63e-06	9.72e-05	3.43072
SIGLEC5	2.42614	-2.4214	5.20057	7.66e-06	9.74e-05	3.42786
SLC4A3	1.09625	2.36528	5.19871	7.7e-06	9.8e-05	3.42224
RFX5	-1.61343	3.35916	-5.19736	7.73e-06	9.82e-05	3.41817
LYG2	2.30815	-0.0467986	5.19735	7.73e-06	9.82e-05	3.41814
GPR107	-1.07776	6.37822	-5.19717	7.74e-06	9.82e-05	3.41762
TRAPPC2P1	-3.26987	-0.533946	-5.19692	7.74e-06	9.82e-05	3.41685
TIGD7	-3.59202	1.62596	-5.1969	7.74e-06	9.82e-05	3.4168
AP5S1	-2.11047	1.36529	-5.1953	7.78e-06	9.87e-05	3.41195
ZNF121	-2.00149	2.15358	-5.19444	7.8e-06	9.89e-05	3.40935
SERPINA11	2.61735	-2.54869	5.19386	7.82e-06	9.9e-05	3.40761
DARS	-1.90851	6.28849	-5.19022	7.91e-06	0.000100019	3.39661
MINOS1	1.3636	5.50957	5.19021	7.91e-06	0.000100019	3.39659
MS4A8B	2.94837	-2.57666	5.19007	7.91e-06	0.000100019	3.39615
LRP1B	1.59007	4.24111	5.1888	7.94e-06	0.000100359	3.39233
PGBD1	-2.49868	1.03272	-5.1869	7.99e-06	0.000100897	3.38659
EPN2-IT1	-2.20954	0.842854	-5.18559	8.02e-06	0.000101252	3.38266
TRIM36	1.8773	2.68121	5.18518	8.03e-06	0.000101328	3.38141
CLDN11	-3.31374	-1.52684	-5.1847	8.04e-06	0.000101371	3.37995
HNRNPKP3	2.88865	-2.38335	5.18349	8.07e-06	0.000101697	3.3763
SUPT4H1	-2.08328	3.78388	-5.1833	8.08e-06	0.000101704	3.37573
RIT2	2.18866	-3.13335	5.18307	8.08e-06	0.000101722	3.37503
MYO16	-2.75769	-1.07318	-5.18087	8.14e-06	0.000102332	3.3684
LEF1-AS1	2.54838	-3.04105	5.18016	8.16e-06	0.000102449	3.36626
ATP5G1	1.74766	3.74668	5.18008	8.16e-06	0.000102449	3.36602
MIRLET7I	2.89334	-0.983758	5.17909	8.18e-06	0.00010271	3.36303
HOXD4	-2.49717	0.558394	-5.17859	8.2e-06	0.00010276	3.36152
NEUROG3	2.75399	-2.65227	5.1782	8.21e-06	0.00010283	3.36034
PLOD3	-1.05966	3.16505	-5.17564	8.27e-06	0.000103596	3.3526
WAPAL	-1.62751	5.35462	-5.17459	8.3e-06	0.000103806	3.34944
SVOP	3.18076	-2.05211	5.17447	8.3e-06	0.000103806	3.34908
UBE2L3	-1.06589	3.92181	-5.17394	8.32e-06	0.000103921	3.34749
C9orf142	1.74377	2.0807	5.17365	8.32e-06	0.000103962	3.34659
SLC24A2	2.55894	-0.418393	5.17331	8.33e-06	0.000104015	3.34559
ADARB2	2.80117	1.20982	5.17289	8.34e-06	0.000104097	3.3443
ARR3	-3.25975	-1.61033	-5.17234	8.36e-06	0.000104212	3.34265
TRIB1	1.91277	5.74221	5.17178	8.37e-06	0.000104291	3.34095
NOL7	-2.13256	4.85324	-5.17022	8.41e-06	0.000104741	3.33624
RBL1	1.34095	3.26245	5.16984	8.42e-06	0.00010481	3.33509
OAS1	3.14345	-1.09351	5.16922	8.44e-06	0.000104955	3.33323
SLC29A1	-1.59206	6.62868	-5.16704	8.5e-06	0.000105556	3.32664
PNN	-1.41698	6.5437	-5.16627	8.52e-06	0.000105751	3.32434
KLF15	1.35114	7.27491	5.1655	8.54e-06	0.000105947	3.32202
RABIF	-1.91826	0.852507	-5.16214	8.62e-06	0.000106946	3.31186
DCAF12L2	-2.78444	-1.60471	-5.16147	8.64e-06	0.000107111	3.30984
DUSP19	-2.19417	0.996326	-5.1604	8.67e-06	0.000107409	3.30662
PDCD1	1.69369	1.23223	5.15839	8.73e-06	0.000108023	3.30056
KMO	3.1404	-2.1047	5.15821	8.73e-06	0.000108027	3.30002
ASB6	-1.45239	3.71067	-5.15786	8.74e-06	0.000108042	3.29895
RTN4IP1	-2.83782	-0.0628974	-5.15783	8.74e-06	0.000108042	3.29887
ROGDI	2.01952	3.56104	5.15483	8.82e-06	0.000108994	3.28981
FOXI3	2.99427	-2.77556	5.15446	8.83e-06	0.000109032	3.2887
CDC42	-2.72366	4.8645	-5.15415	8.84e-06	0.000109052	3.28778
KCTD7	-2.36374	3.76583	-5.15344	8.86e-06	0.000109234	3.28564
GRB14	-2.94993	-2.11609	-5.15153	8.91e-06	0.000109787	3.27986
PEG3	1.40873	6.1049	5.15148	8.91e-06	0.000109787	3.27971
C8orf44	-1.48871	1.56691	-5.1512	8.92e-06	0.000109824	3.27888
PRSS56	2.96115	-1.93789	5.15091	8.93e-06	0.000109866	3.27799
MIR554	2.46229	-1.32041	5.14898	8.98e-06	0.000110409	3.27218
FHOD3	1.27809	0.857077	5.14856	9e-06	0.000110472	3.27092
LOC729603	-2.73846	0.0328751	-5.14846	9e-06	0.000110472	3.27062
RIPK3	-3.23039	-1.23816	-5.14209	9.18e-06	0.000112556	3.2514
CCRN4L	1.98518	3.68899	5.1383	9.29e-06	0.000113824	3.23999
TIGD2	1.35152	2.35162	5.138	9.29e-06	0.000113825	3.23906
OR1F2P	2.49017	-2.65894	5.13788	9.3e-06	0.000113825	3.23871
MTERFD2	-2.42619	4.5225	-5.1378	9.3e-06	0.000113825	3.23846
PET117	-2.46767	0.203286	-5.13678	9.33e-06	0.000114126	3.2354
SLC9A2	3.12252	-1.63781	5.13639	9.34e-06	0.000114186	3.2342
CTPS2	-1.309	3.92467	-5.13622	9.35e-06	0.000114186	3.2337
C14orf105	2.97666	-0.276175	5.13611	9.35e-06	0.000114186	3.23337
DUSP6	2.23718	4.30328	5.13449	9.4e-06	0.0001147	3.2285
C16orf89	2.64169	-1.02931	5.1343	9.4e-06	0.000114709	3.22792
C6orf57	-3.32528	-0.56899	-5.134	9.41e-06	0.000114756	3.22702
KPTN	-3.4088	-0.740765	-5.13346	9.43e-06	0.000114889	3.22538
ACP2	-2.00203	2.18078	-5.13253	9.45e-06	0.000115102	3.22258
PLEKHG5	-2.37693	1.68969	-5.1321	9.47e-06	0.000115196	3.22129
DSTYK	-2.43636	3.91643	-5.13135	9.49e-06	0.000115404	3.21903
DHX38	-1.27013	5.09462	-5.13069	9.51e-06	0.000115581	3.21704
CASP9	1.1174	2.96287	5.13016	9.52e-06	0.000115712	3.21544
CCBP2	1.81225	3.19935	5.12968	9.54e-06	0.000115823	3.214
MYBL2	2.90436	-2.31352	5.12909	9.55e-06	0.000115976	3.21222
MKRN9P	-2.53266	-2.27786	-5.12741	9.6e-06	0.000116521	3.20716
PLIN1	1.45383	2.38808	5.12495	9.68e-06	0.000117352	3.19973
NALCN-AS1	3.12786	-2.23492	5.12445	9.69e-06	0.000117472	3.19824
PNMAL1	1.51065	2.50429	5.12312	9.73e-06	0.000117897	3.19422
SSPO	1.68028	1.03437	5.12238	9.75e-06	0.000118106	3.192
SMIM18	-3.01229	-1.68117	-5.12208	9.76e-06	0.000118156	3.19109
RNF138	-1.84623	3.5579	-5.12164	9.78e-06	0.000118258	3.18975
CN5H6.4	-2.99727	-1.76816	-5.12118	9.79e-06	0.000118364	3.18838
TAGLN	1.60671	4.34723	5.12061	9.81e-06	0.000118512	3.18667
C1QTNF2	2.53898	0.93933	5.12012	9.82e-06	0.000118634	3.18517
IFI44	-3.00453	-0.355768	-5.11733	9.91e-06	0.000119601	3.17677
LEF1	2.70287	-0.388068	5.11681	9.92e-06	0.000119732	3.17521
FGL2	1.46269	4.94101	5.11612	9.95e-06	0.000119929	3.17311
EIF2S2	-1.29559	5.11572	-5.11553	9.96e-06	0.000120084	3.17136
ZNF428	1.12487	2.93966	5.11388	1e-05	0.000120576	3.16638
FBXO31	1.01123	6.21242	5.11273	1e-05	0.000120946	3.16291
MLK7-AS1	1.50586	2.12687	5.11237	1.01e-05	0.00012102	3.16182
C1orf65	2.60649	-2.42727	5.11133	1.01e-05	0.000121345	3.15871
G0S2	2.6999	5.37486	5.10936	1.02e-05	0.000121957	3.15275
TENM4	2.74294	0.58629	5.10922	1.02e-05	0.000121957	3.15233
LRP1	-2.08512	10.1456	-5.10873	1.02e-05	0.000122078	3.15087
HIC2	1.08696	3.02225	5.10823	1.02e-05	0.000122205	3.14937
PRR13	1.51971	5.65695	5.10754	1.02e-05	0.000122406	3.14727
IGFBP4	2.33144	5.8815	5.10735	1.02e-05	0.000122417	3.1467
EME2	-3.04268	-1.88023	-5.10707	1.02e-05	0.000122459	3.14587
LINC00672	1.4096	1.49599	5.10612	1.03e-05	0.000122759	3.14299
COL16A1	-1.12029	7.4403	-5.1056	1.03e-05	0.000122893	3.14144
DAP	-1.61174	6.2529	-5.10541	1.03e-05	0.000122905	3.14086
LINC00271	-3.21755	-1.21927	-5.10265	1.04e-05	0.000123831	3.13256
TMEM254-AS1	1.04604	2.28535	5.10083	1.04e-05	0.000124467	3.12708
LOC100505912	-2.58406	-2.11085	-5.09962	1.05e-05	0.000124874	3.12342
SMO	-2.04086	5.20908	-5.09929	1.05e-05	0.000124936	3.12244
IMP3	1.0447	6.2569	5.098	1.05e-05	0.000125309	3.11856
SLFN12	2.03662	-0.222277	5.09763	1.05e-05	0.000125389	3.11744
NAPA-AS1	-3.16561	-1.60653	-5.09634	1.06e-05	0.000125786	3.11355
HCG9	-2.89281	-2.25388	-5.09615	1.06e-05	0.000125786	3.11299
TAC1	1.96389	3.22228	5.09599	1.06e-05	0.000125786	3.1125
LRRC48	-2.20492	1.35817	-5.09596	1.06e-05	0.000125786	3.11241
TEC	1.26377	2.29409	5.09532	1.06e-05	0.000125971	3.11049
DUX4L4	3.01744	-2.3737	5.09516	1.06e-05	0.000125971	3.11001
C17orf80	-1.21424	3.78918	-5.09391	1.07e-05	0.000126398	3.10622
ATP2B2	1.56329	0.849	5.09349	1.07e-05	0.000126496	3.10498
DPY19L2P2	-1.06277	2.79705	-5.09295	1.07e-05	0.000126646	3.10334
LINC00558	2.65342	-2.73447	5.09233	1.07e-05	0.000126826	3.10147
KIAA1244	1.5701	3.69699	5.09209	1.07e-05	0.000126856	3.10075
BBS4	-1.26369	4.49977	-5.0902	1.08e-05	0.000127534	3.09508
CLCN5	1.23043	4.6428	5.08972	1.08e-05	0.000127662	3.09362
LINC00338	1.20458	2.51762	5.08947	1.08e-05	0.000127696	3.09287
RP1-177G6.2	2.42914	5.81828	5.08655	1.09e-05	0.000128661	3.08408
NTN4	-2.5591	5.01973	-5.08567	1.09e-05	0.000128949	3.08142
APBB1IP	3.05698	1.29475	5.08488	1.1e-05	0.000129114	3.07906
FKRP	-1.46178	1.61532	-5.08477	1.1e-05	0.000129114	3.07873
ZNF582	1.1885	1.75208	5.08451	1.1e-05	0.000129155	3.07793
BMPER	1.91256	6.56624	5.08432	1.1e-05	0.000129165	3.07737
SLC35F4	2.77825	-0.365	5.08247	1.1e-05	0.000129778	3.07179
C14orf166	-1.18571	4.68641	-5.08111	1.11e-05	0.000130262	3.06768
UBR4	-1.41252	7.46508	-5.07828	1.12e-05	0.00013134	3.05918
PPIL6	-1.62602	1.16538	-5.07724	1.12e-05	0.000131681	3.05606
LRIT2	3.03187	-2.04647	5.07712	1.12e-05	0.000131681	3.05569
SEMA6A	-2.95914	0.331528	-5.07686	1.12e-05	0.000131722	3.0549
PCDH7	3.33627	-0.925403	5.07657	1.12e-05	0.000131724	3.05405
ANPEP	2.92213	2.03001	5.07653	1.12e-05	0.000131724	3.05393
HEXIM2	-2.12529	0.706403	-5.07597	1.13e-05	0.000131887	3.05225
TSSK4	-3.31168	-0.273596	-5.07529	1.13e-05	0.0001321	3.05019
ZNF594	1.10782	4.62062	5.07502	1.13e-05	0.000132147	3.04936
BPIFA1	2.77266	-2.78184	5.07469	1.13e-05	0.000132216	3.04838
GALNT11	-1.17929	4.25206	-5.07333	1.14e-05	0.000132708	3.04428
CHST6	-1.83871	5.07971	-5.07314	1.14e-05	0.000132721	3.0437
WDSUB1	-1.95774	2.56608	-5.07264	1.14e-05	0.000132858	3.04222
LMO2	1.29332	4.55418	5.07179	1.14e-05	0.000133144	3.03965
PLP1	-2.11539	-3.42764	-5.07118	1.14e-05	0.000133328	3.03782
PDE8B	-2.13247	0.718239	-5.0693	1.15e-05	0.000133996	3.03215
CD248	2.88714	-0.424921	5.06925	1.15e-05	0.000133996	3.032
PSMG3	1.3769	3.87926	5.06779	1.15e-05	0.000134533	3.02763
GALNT7	-1.19455	3.36984	-5.06682	1.16e-05	0.000134871	3.02471
EXPH5	-3.28871	0.446397	-5.06625	1.16e-05	0.000134962	3.02299
SYT2	1.23907	2.02502	5.06599	1.16e-05	0.000134962	3.02222
DTX4	2.58262	1.40135	5.06598	1.16e-05	0.000134962	3.02218
ZBTB14	-1.60037	3.12752	-5.06597	1.16e-05	0.000134962	3.02214
KRT10	1.62514	5.37512	5.0656	1.16e-05	0.000135051	3.02102
ZNF35	-2.4685	1.34761	-5.06366	1.17e-05	0.000135729	3.01519
MNAT1	-2.31316	3.01203	-5.0632	1.17e-05	0.000135794	3.01381
MRPL12	1.19219	3.19028	5.06304	1.17e-05	0.000135794	3.01332
DBI	1.09408	4.55529	5.06291	1.17e-05	0.000135794	3.01294
CLCNKB	2.56857	2.00597	5.06287	1.17e-05	0.000135794	3.01282
MEGF11	-3.30664	-0.561254	-5.06188	1.18e-05	0.000136146	3.00983
FAM129A	-1.37722	5.79111	-5.06021	1.18e-05	0.000136782	3.00482
C1orf226	1.33169	2.92243	5.05827	1.19e-05	0.00013747	2.99898
ARSH	2.43122	-3.01872	5.05794	1.19e-05	0.000137544	2.99799
ISOC2	-2.10043	1.18816	-5.05761	1.19e-05	0.000137617	2.997
RYBP	-1.8979	5.20206	-5.0567	1.2e-05	0.000137938	2.99425
AQP2	2.51853	-1.78478	5.05494	1.2e-05	0.000138622	2.98896
NRCAM	1.51363	2.70082	5.05346	1.21e-05	0.00013919	2.98451
MMP14	1.63228	6.13178	5.053	1.21e-05	0.000139318	2.98314
RAB43	-3.03229	-1.68544	-5.05187	1.21e-05	0.000139669	2.97975
LOC100505495	3.17885	-0.0279331	5.0511	1.22e-05	0.000139936	2.97741
GPR123	2.74021	-2.08527	5.05079	1.22e-05	0.000139999	2.9765
TBC1D3P5	2.78429	-1.82443	5.04922	1.22e-05	0.000140615	2.97176
COL13A1	2.32481	2.60986	5.04893	1.22e-05	0.000140671	2.9709
NME1	1.4731	4.10425	5.04857	1.23e-05	0.000140757	2.96983
C1QTNF4	2.01439	3.39763	5.04647	1.23e-05	0.000141538	2.9635
SMARCA1	-1.16479	6.01423	-5.04554	1.24e-05	0.000141809	2.9607
NGLY1	1.23441	5.72308	5.04486	1.24e-05	0.000142036	2.95867
SSSCA1	1.2413	3.81399	5.04212	1.25e-05	0.000143038	2.95042
SETD5-AS1	-1.15563	4.00949	-5.04187	1.25e-05	0.000143077	2.94968
NCS1	-2.67544	0.294113	-5.04151	1.25e-05	0.000143104	2.94858
RAP2C	-1.04378	4.31643	-5.0413	1.25e-05	0.000143104	2.94795
TMEM59	-1.26546	7.14208	-5.04119	1.25e-05	0.000143104	2.94764
FOXN3-AS1	-3.19218	-0.459207	-5.04119	1.25e-05	0.000143104	2.94763
SNHG9	2.59469	3.68696	5.03983	1.26e-05	0.000143637	2.94354
GTF3C3	-1.08231	4.40501	-5.03908	1.26e-05	0.0001439	2.94129
FAM71E2	2.51088	-2.77043	5.03843	1.26e-05	0.000144121	2.93933
POU4F2	2.92414	-2.60142	5.03638	1.27e-05	0.000144964	2.93318
LRFN5	1.73964	2.34115	5.03605	1.27e-05	0.000145044	2.93218
PGM2L1	1.53759	4.84611	5.03555	1.28e-05	0.000145148	2.93068
LOC389906	-2.13493	0.325834	-5.0355	1.28e-05	0.000145148	2.93054
NFIB	-1.40151	7.18441	-5.0348	1.28e-05	0.000145397	2.92841
GNB2L1	-2.99047	7.53397	-5.03459	1.28e-05	0.000145418	2.9278
BMP2	1.43509	6.31017	5.03413	1.28e-05	0.000145511	2.92642
GALNT10	-1.27544	6.62931	-5.03408	1.28e-05	0.000145511	2.92625
XIST	6.85281	5.07954	5.03242	1.29e-05	0.000146115	2.92129
[truncated: 3,832 more rows]
