# Supplementary material for: Bioinformatics identification and integrative analysis of ferroptosis-related key lncRNAs in patients with osteoarthritis
Source: Biosci Rep. 2023 Sep 13;43(9):BSR20230255. doi: 10.1042/BSR20230255 (PMC10500229; doi:10.1042/BSR20230255)
Supplement: Supplementary Tables S1-S11 [file BSR-2023-0255_supp1.zip › BSR-2023-0255_supp3.xlsx]

## Sheet: Supplementary Table 3
Supplementary Table 3. 736 DE-lncRNAs in the GSE143514 dataset.
lncRNA	logFC	AveExpr	t	P.Value	adj.P.Val	B
SENP1	-2.97139	12.8624	-19.0806	4.8e-07	0.00716832	5.60627
G086620	-2.71094	12.8817	-17.9979	7.03e-07	0.00716832	5.42127
CATG00000054593.1	-2.51905	12.7278	-17.7516	7.69e-07	0.00716832	5.3759
AC022509.2	3.76508	4.9761	13.8718	3.8e-06	0.0190901	4.45341
AC020897.1	1.72856	4.32744	13.7496	4.02e-06	0.0190901	4.41651
AC061975.6	-2.569	15.1204	-13.5313	4.46e-06	0.0190901	4.34914
AC104232.2	2.78857	4.62695	13.387	4.78e-06	0.0190901	4.30358
XLOC_012442	2.55516	6.02962	12.9798	5.83e-06	0.0203674	4.17023
XLOC_010622	-2.52659	4.61473	-12.5981	7.05e-06	0.0214694	4.03857
XLOC_010647	-1.86865	12.6486	-12.4325	7.68e-06	0.0214694	3.97938
AL139393.2	-2.59681	9.27604	-12.1213	9.03e-06	0.0229484	3.86448
AL158206.1	-1.51708	7.13514	-11.911	1.01e-05	0.0235204	3.78407
AC068580.1	-1.48789	12.8582	-11.55	1.23e-05	0.0246605	3.64062
XLOC_001358	1.57861	13.2402	11.5398	1.23e-05	0.0246605	3.63645
G069883	-1.63546	6.43818	-11.382	1.35e-05	0.0251211	3.57137
AL078604.2	3.70233	8.875	10.6926	2e-05	0.0349793	3.26992
AC120049.1	-1.68834	7.38636	-10.3696	2.43e-05	0.0363795	3.1184
FICD	-1.39356	7.34833	-10.3257	2.49e-05	0.0363795	3.0973
AP000350.5	-1.69881	5.27313	-10.2534	2.61e-05	0.0363795	3.06222
AC001226.1	-1.68419	10.7802	-10.1898	2.71e-05	0.0363795	3.03105
AC004470.1	-1.28732	3.59224	-10.0925	2.88e-05	0.0363795	2.98283
XLOC_008299	1.43258	3.73821	10.0001	3.05e-05	0.0363795	2.93641
MT1IP	1.78674	10.1623	9.94514	3.16e-05	0.0363795	2.90849
AC124276.2	-1.74481	3.96629	-9.92036	3.21e-05	0.0363795	2.89584
AKT3-IT1	-1.17239	14.1095	-9.89802	3.25e-05	0.0363795	2.8844
TYR	-1.19564	3.49346	-9.74218	3.59e-05	0.0386319	2.80353
AL049838.1	-1.52885	7.6588	-9.53787	4.1e-05	0.0401008	2.69474
AP002360.3	-1.34228	6.86609	-9.52662	4.13e-05	0.0401008	2.68866
AC090617.1	-1.19577	3.59861	-9.47332	4.28e-05	0.0401008	2.65969
AL049594.1	1.36476	3.62644	9.46032	4.31e-05	0.0401008	2.6526
HLCS	-1.82888	4.11	-9.39372	4.51e-05	0.0401008	2.61603
HSALNG0016500	-1.48079	8.36033	-9.32608	4.71e-05	0.0401008	2.57852
AL390208.1	-1.32279	6.06821	-9.31029	4.76e-05	0.0401008	2.56971
AC092896.2	1.37075	3.98801	9.18836	5.17e-05	0.0401008	2.50101
G046619	1.74218	8.47742	9.18456	5.18e-05	0.0401008	2.49884
AL513534.1	-2.13181	7.63143	-9.11746	5.43e-05	0.0401008	2.46049
AC080038.1	-1.157	11.2652	-9.06229	5.63e-05	0.0401008	2.42867
AC022816.1	3.04799	6.46027	9.0608	5.64e-05	0.0401008	2.42781
AL049637.2	-2.22111	12.8839	-9.05411	5.67e-05	0.0401008	2.42393
CATG00000006211.1	-1.61712	4.01289	-8.97254	5.99e-05	0.0401008	2.37636
PARTICL	-1.55019	7.62754	-8.90673	6.27e-05	0.0401008	2.33755
BIG-lncRNA-1478	-1.87297	12.1993	-8.90266	6.29e-05	0.0401008	2.33514
AC005256.1	-1.7714	7.95297	-8.90165	6.29e-05	0.0401008	2.33454
G088741	1.15403	5.12177	8.84404	6.55e-05	0.0401008	2.30025
SERP1	-1.61684	5.89789	-8.83622	6.59e-05	0.0401008	2.29557
AC012557.1	-1.14956	5.34635	-8.78572	6.82e-05	0.0401008	2.26522
AL592424.1	-1.17396	5.94488	-8.78301	6.84e-05	0.0401008	2.26359
AL158163.2	-1.564	5.20718	-8.7736	6.88e-05	0.0401008	2.25791
AC087392.1	-2.08828	13.5065	-8.51927	8.25e-05	0.0459447	2.10133
AC022306.3	-1.17103	6.94117	-8.50954	8.31e-05	0.0459447	2.09522
AC009754.1	-1.38261	6.20127	-8.42196	8.85e-05	0.0459447	2.03983
G090676	1.21748	6.1412	8.36775	9.21e-05	0.0459447	2.00519
LMO7DN	-2.51453	6.95604	-8.36008	9.26e-05	0.0459447	2.00027
AC013480.1	1.125	11.2859	8.35588	9.29e-05	0.0459447	1.99757
BC044614	-1.17594	15.7696	-8.34803	9.34e-05	0.0459447	1.99252
LINC02445	-1.14731	3.46071	-8.32633	9.49e-05	0.0459447	1.97854
G088681	-1.88579	4.22062	-8.32235	9.52e-05	0.0459447	1.97596
AC113398.2	-1.29993	3.70897	-8.32126	9.53e-05	0.0459447	1.97526
YLPM1	-2.645	13.1504	-8.20233	0.000104047	0.0483093	1.89773
AL139275.2	-2.23061	13.7753	-8.19407	0.000104689	0.0483093	1.89229
SLC25A16	1.27468	15.0458	8.18543	0.000105366	0.0483093	1.8866
XLOC_005901	2.80866	5.19972	8.14931	0.000108248	0.0483163	1.86272
AC093326.1	-1.34663	10.0519	-8.14207	0.000108836	0.0483163	1.85792
AC023906.3	-1.98941	4.51918	-8.0802	0.000114017	0.0498255	1.81667
AL121895.2	-3.03837	6.70781	-7.99562	0.00012156	0.0521243	1.75965
CATG00000075725.1	-2.45217	13.9959	-7.97817	0.000123186	0.0521243	1.74779
AC093510.2	-1.45193	5.66722	-7.90096	0.000130683	0.0521243	1.69497
G046243	1.99886	4.00606	7.89992	0.000130788	0.0521243	1.69425
AC104071.1	-1.43028	14.6956	-7.86	0.00013487	0.0521243	1.6667
XLOC_006311	-1.30867	5.9104	-7.84878	0.000136043	0.0521243	1.65893
LINC02438	-1.90535	13.6933	-7.83272	0.000137743	0.0521243	1.64777
AC011511.5	1.27585	6.4453	7.80654	0.000140566	0.0521243	1.62953
AC078909.2	-1.06258	6.69504	-7.79648	0.000141668	0.0521243	1.6225
TFAP2A-AS2	-1.43408	5.10724	-7.79579	0.000141744	0.0521243	1.62202
LINC01279	1.02761	14.2302	7.78603	0.000142824	0.0521243	1.61519
CATG00000011948.1	-1.14727	3.65622	-7.78304	0.000143155	0.0521243	1.6131
AL645940.1	-1.06718	6.97614	-7.7799	0.000143506	0.0521243	1.6109
TMEM8B	-1.43938	7.23325	-7.73347	0.000148799	0.053354	1.57824
AC073195.1	-1.24782	6.6327	-7.62726	0.000161763	0.0555432	1.50267
AC109347.2	2.00255	9.10477	7.62262	0.000162358	0.0555432	1.49935
SMAD1	-1.29778	5.33878	-7.61881	0.000162848	0.0555432	1.49661
AL135925.1	-1.19159	8.05037	-7.5635	0.000170159	0.0560897	1.45672
CATG00000052478.1	-1.41288	9.17563	-7.56105	0.000170492	0.0560897	1.45495
FMNL3	1.49522	9.15322	7.54281	0.00017299	0.0560897	1.44171
AL138995.1	-1.27193	6.45078	-7.53209	0.000174478	0.0560897	1.43392
CATG00000058903.1	1.50593	7.99004	7.49898	0.000179164	0.0569416	1.40977
CATG00000052789.1	-1.52412	4.10903	-7.47317	0.000182917	0.0574811	1.39085
AL358292.1	1.328	3.59889	7.39354	0.00019507	0.0586526	1.33203
TTC3	-1.54673	7.91889	-7.38768	0.000196	0.0586526	1.32767
AL138724.1	2.10626	10.6375	7.37826	0.000197506	0.0586526	1.32065
G000278	1.13342	6.49985	7.37812	0.000197528	0.0586526	1.32055
AC006116.4	-1.14265	6.29508	-7.37456	0.000198101	0.0586526	1.3179
AC007557.1	-1.18253	4.94801	-7.36758	0.000199227	0.0586526	1.3127
G031078	1.17857	5.54345	7.32119	0.000206912	0.0598711	1.27796
SAMD12	-1.10942	11.2969	-7.31685	0.000207648	0.0598711	1.27469
AC015689.1	1.12791	4.10139	7.26874	0.000216007	0.061023	1.23838
CATG00000072774.1	-1.2085	4.36058	-7.23718	0.000221697	0.0616422	1.21442
AC012615.1	-1.05435	8.25113	-7.23222	0.000222606	0.0616422	1.21064
GCH1	3.39243	8.2626	7.21865	0.000225118	0.0617266	1.20029
SET	-1.10888	9.51983	-7.12175	0.000244009	0.0649728	1.12578
URB1-AS1	-1.01936	8.91737	-7.11082	0.00024625	0.0649728	1.1173
GAB1	-1.00959	5.22427	-7.08703	0.000251211	0.0649803	1.0988
G003560	1.20498	5.47713	7.07615	0.000253516	0.0649803	1.09033
RFESD	-1.66531	11.3648	-7.03841	0.000261704	0.0649803	1.06079
XLOC_013763	-1.85026	11.0694	-7.03462	0.000262542	0.0649803	1.05782
AL139254.3	-1.25486	3.98179	-6.98599	0.000273579	0.0665343	1.01949
AC020651.1	1.21239	15.3265	6.95182	0.000281645	0.0669787	0.992393
ACSL5	1.63566	7.93598	6.92632	0.000287842	0.0669787	0.972075
G054315	1.51306	3.89117	6.91615	0.000290358	0.0669787	0.963946
LOC646903	-1.15373	6.21894	-6.89897	0.000294663	0.0669787	0.950189
CATG00000100401.1	1.42005	3.93698	6.89378	0.000295976	0.0669787	0.94603
AC009305.1	-1.88036	4.22301	-6.88592	0.00029798	0.0669787	0.939718
G031437	1.64565	4.06138	6.88445	0.000298356	0.0669787	0.938539
LINC01429	1.17585	7.44541	6.88288	0.00029876	0.0669787	0.937274
G014914	-1.11671	3.99906	-6.87787	0.000300048	0.0669787	0.933248
AC079790.1	-1.31399	3.72034	-6.87247	0.000301444	0.0669787	0.928902
AC017083.1	-1.5152	4.62882	-6.86211	0.000304144	0.0669787	0.920555
XLOC_007909	-1.368	13.827	-6.84355	0.000309048	0.0675269	0.905571
BX323043.1	-1.27866	5.96775	-6.82648	0.000313639	0.0676007	0.891746
AL645465.1	-1.52372	9.68014	-6.82434	0.00031422	0.0676007	0.890012
AL109615.2	1.80142	4.24501	6.78039	0.000326422	0.0685386	0.854251
AC012564.1	-1.47328	3.75458	-6.768	0.000329959	0.0685386	0.844123
USP30-AS1	3.93883	9.06013	6.75314	0.000334258	0.0685386	0.831952
AL117379.1	-1.14307	6.43416	-6.74084	0.000337863	0.0685386	0.821861
G048784	1.0063	5.64035	6.73387	0.000339928	0.0685386	0.816127
AL139095.4	-1.00791	5.3222	-6.73149	0.000340635	0.0685386	0.814173
AC093655.1	-1.94972	14.9283	-6.71033	0.000347001	0.0690438	0.796735
AL731563.3	-1.01814	8.14729	-6.70102	0.000349846	0.0690438	0.789042
AC079336.2	-1.1353	5.70096	-6.69073	0.00035302	0.0690438	0.78053
ZIC4	-1.40895	6.76875	-6.66031	0.000362592	0.0698356	0.755293
CATG00000060595.1	-1.29844	4.3235	-6.64321	0.000368103	0.0698356	0.741049
XLOC_l2_013898	-1.2487	6.65598	-6.61461	0.000377535	0.0698356	0.717142
DBI	1.96077	10.2314	6.60591	0.000380458	0.0698356	0.709849
CSF2RA	-2.20611	15.8763	-6.6057	0.000380527	0.0698356	0.709677
XLOC_009974	-1.20451	6.29355	-6.59736	0.000383354	0.0698356	0.702674
CATG00000090076.1	-1.69119	12.9756	-6.59386	0.000384546	0.0698356	0.699737
XLOC_009511	-1.88209	11.7968	-6.57598	0.000390709	0.0698356	0.684688
NEMF	-1.0055	8.7872	-6.5749	0.000391083	0.0698356	0.683782
RBM5-AS1	-1.23378	3.69275	-6.57417	0.000391339	0.0698356	0.68316
CATG00000033586.1	1.31845	14.8757	6.56075	0.000396046	0.069909	0.671836
XLOC_013195	-1.08562	6.83763	-6.50978	0.000414512	0.0717333	0.628618
AL158834.2	-1.16999	5.82126	-6.50852	0.00041498	0.0717333	0.627547
GPALPP1	-1.19024	7.41831	-6.50201	0.000417413	0.0717333	0.621997
AC107294.2	-1.10542	7.30117	-6.50026	0.000418068	0.0717333	0.620508
AC009229.3	-1.70253	8.06362	-6.4696	0.000429758	0.0730387	0.594304
XLOC_003974	-1.00223	5.49845	-6.46104	0.000433089	0.0730387	0.586964
AL121760.1	-1.81394	14.1018	-6.43828	0.000442084	0.0730387	0.567406
XLOC_013773	-1.05201	5.10833	-6.43753	0.000442385	0.0730387	0.566759
AL136361.1	-1.39378	4.03728	-6.42554	0.000447213	0.0730387	0.556425
CATG00000017487.1	1.02245	3.92514	6.41599	0.000451097	0.0730387	0.548188
AC131009.2	-1.04186	12.6303	-6.41326	0.000452216	0.0730387	0.545829
AL929601.2	-1.31719	4.33783	-6.40795	0.000454403	0.0730387	0.541233
G074205	1.11789	4.93747	6.38515	0.000463917	0.0738622	0.52148
PABPC5-AS1	-1.59424	5.7094	-6.36158	0.000473986	0.0738622	0.500993
AC020913.1	-1.06686	7.11113	-6.34934	0.000479317	0.0738622	0.490316
CATG00000048676.1	1.20428	14.5914	6.34615	0.000480717	0.0738622	0.487531
AC135803.1	-1.1683	6.37199	-6.33266	0.000486688	0.0738622	0.475739
IFT140	1.04172	6.28139	6.31736	0.000493562	0.0738622	0.462334
IL1R1-AS1	-1.22222	5.96907	-6.31443	0.00049489	0.0738622	0.459766
AC069113.2	1.08556	13.1206	6.30189	0.000500625	0.0738622	0.448748
AC109992.2	-1.39019	4.5958	-6.2988	0.000502048	0.0738622	0.446032
BC127823	-1.10643	9.13583	-6.29853	0.000502172	0.0738622	0.445795
SMAD9-IT1	-1.04449	7.7064	-6.29367	0.000504422	0.0738622	0.441519
LYRM1	-1.36544	11.4962	-6.27506	0.000513144	0.0740647	0.425111
CLRN1	-1.22983	3.62242	-6.27188	0.000514649	0.0740647	0.422306
G061543	1.0365	14.9289	6.25707	0.000521736	0.0740647	0.409207
G045787	1.19975	3.72026	6.2559	0.000522301	0.0740647	0.40817
ZFP91-CNTF	1.1001	10.9315	6.24316	0.000528491	0.0740647	0.396879
RPS21	1.11061	14.8554	6.22358	0.000538169	0.0740647	0.379479
LINC00973	1.12203	6.11829	6.22332	0.000538297	0.0740647	0.379251
G052734	1.0464	13.2821	6.2228	0.000538555	0.0740647	0.37879
CATG00000058714.1	-1.1764	10.3284	-6.21374	0.000543107	0.0740647	0.370717
CATG00000043846.1	1.32989	14.9015	6.18678	0.000556898	0.0741306	0.346643
AL583856.2	-1.40021	5.06449	-6.17879	0.000561065	0.0741306	0.339483
G039689	1.11333	16.9349	6.17834	0.000561301	0.0741306	0.339078
AL451064.1	-1.24296	6.04307	-6.16911	0.000566153	0.0741306	0.330808
AC019254.2	-1.15104	5.11196	-6.15877	0.000571653	0.0741306	0.321516
AC009159.1	1.14617	4.66064	6.14115	0.000581157	0.0741306	0.305658
AP001059.2	-1.02606	13.0159	-6.13775	0.000583011	0.0741306	0.302595
TENM3	1.15311	6.91774	6.13653	0.000583681	0.0741306	0.301489
AL008638.4	-1.32324	5.05771	-6.12503	0.000590013	0.0741306	0.291107
AC104695.2	-1.90383	9.83464	-6.11873	0.000593511	0.0741306	0.285416
AC121761.2	-2.24565	5.22893	-6.11361	0.000596374	0.0741306	0.280783
AL109936.2	-1.41702	7.24043	-6.09997	0.000604076	0.0742041	0.268425
G056269	-1.52057	4.4733	-6.09135	0.000609006	0.0742041	0.260593
AC091951.4	-1.01638	5.16366	-6.07499	0.000618477	0.0742041	0.245719
AP002856.3	-1.01659	5.048	-6.07233	0.000620036	0.0742041	0.24329
AC010463.3	-1.01089	12.8042	-6.07185	0.000620318	0.0742041	0.242852
G036645	-2.01296	7.59153	-6.06802	0.000622567	0.0742041	0.239362
AC025174.1	1.86757	6.01716	6.06195	0.00062615	0.0742041	0.233827
AC034198.2	-1.05895	6.37159	-6.05617	0.000629583	0.0742449	0.228553
AC005730.2	-1.10536	5.85152	-6.05245	0.000631804	0.0742449	0.225156
SNX24	1.13199	3.98222	6.02621	0.000647726	0.0754817	0.20113
SOX21-AS1	1.057	5.31037	6.01398	0.000655306	0.0756464	0.189891
XLOC_014038	1.16781	5.09451	5.9981	0.000665289	0.0756464	0.175279
AL139287.1	-1.84742	5.01189	-5.99618	0.000666511	0.0756464	0.173506
AC116366.3	-1.03557	7.24226	-5.98107	0.000676187	0.0756464	0.159568
AL355472.1	-1.1076	5.76749	-5.97591	0.000679532	0.0757177	0.154795
LNCSRLR	1.11383	8.06151	5.9707	0.000682929	0.0757942	0.149971
AC016405.3	-1.10211	5.5645	-5.95995	0.000689989	0.0759766	0.140017
AC015818.9	-1.19669	12.0831	-5.95651	0.000692264	0.0759766	0.136832
AC017083.2	-1.14801	6.56396	-5.94447	0.000700304	0.0762105	0.125651
AC025154.1	-1.23832	10.4102	-5.93471	0.000706896	0.0764704	0.116577
AL355297.4	-1.47629	3.90437	-5.93285	0.00070816	0.0764704	0.114846
AC025465.2	1.71683	14.2367	5.92768	0.000711694	0.0765563	0.110024
SH3RF3-AS1	-2.27462	6.68411	-5.90518	0.00072728	0.0775484	0.0890244
AC004951.4	-1.19968	6.58617	-5.90239	0.000729234	0.0775484	0.0864227
C1orf87	1.00797	8.63541	5.88376	0.000742474	0.0780658	0.068969
G030576	1.29123	3.90077	5.87248	0.000750624	0.0783337	0.0583741
G046746	1.12167	3.92397	5.84645	0.000769805	0.0788641	0.0338705
AK026867	1.0854	4.33251	5.83375	0.000779366	0.0788722	0.0218763
AL136369.2	-1.07763	6.7886	-5.8288	0.000783129	0.0788722	0.0171948
AC009996.1	1.21983	14.7227	5.82154	0.000788681	0.0788722	0.0103264
AC076968.1	-1.74462	4.57309	-5.80443	0.000801949	0.0798182	-0.00589884
AC092757.3	-1.84034	4.91719	-5.77751	0.000823341	0.0802989	-0.0315192
AC136285.3	-1.21976	9.28012	-5.77122	0.000828431	0.0802989	-0.0375216
AC119428.1	-1.59739	3.94675	-5.7482	0.000847361	0.0802989	-0.0595314
MACROD1	-1.03258	6.75825	-5.72821	0.000864201	0.0802989	-0.0787148
IRF1	2.33873	8.95644	5.70018	0.000888439	0.0805226	-0.1057
AC147067.1	-1.01918	9.96456	-5.69754	0.000890766	0.0805226	-0.108254
XLOC_003197	-1.24748	4.15255	-5.69536	0.000892687	0.0805226	-0.110356
LINC01526	-1.16581	5.7242	-5.68193	0.00090464	0.0805332	-0.123343
Z94057.1	-1.287	11.1432	-5.67777	0.000908372	0.0805332	-0.127364
AC104809.1	1.1539	12.2597	5.66731	0.000917849	0.0805332	-0.137502
TCERG1L-AS1	-1.29267	4.74222	-5.66345	0.000921377	0.0805332	-0.141251
NAGPA-AS1	1.27837	3.7732	5.64744	0.000936159	0.0805332	-0.156806
SYCE2	-1.30361	13.5799	-5.63468	0.000948134	0.0805332	-0.169234
AC015726.2	-1.1198	6.44004	-5.62641	0.000955986	0.0805332	-0.177301
TACC1	-1.18775	8.66959	-5.62089	0.00096127	0.0805831	-0.182694
LINC01711	-1.66944	8.77982	-5.59003	0.000991408	0.0813129	-0.212912
Z97986.1	-1.29628	14.4705	-5.57504	0.00100643	0.0815877	-0.227639
AC007278.1	-1.46884	7.42582	-5.56769	0.00101389	0.0816896	-0.23488
CATG00000085243.1	1.05811	13.5032	5.56128	0.00102044	0.0816896	-0.241193
G066381	-1.87522	5.06167	-5.56094	0.0010208	0.0816896	-0.241533
AC073314.1	-1.07749	4.33463	-5.55949	0.00102229	0.0816896	-0.242963
AL603832.1	1.96223	8.82207	5.55319	0.00102879	0.0819118	-0.249179
HMGA1	1.97503	8.1384	5.54916	0.00103297	0.0819118	-0.253151
AC091044.1	-1.59026	3.92335	-5.54757	0.00103463	0.0819118	-0.254726
AC115837.2	-1.10768	3.49013	-5.5455	0.00103678	0.0819118	-0.256767
CATG00000072975.1	1.00225	7.74785	5.54198	0.00104047	0.0819714	-0.260247
CATG00000085471.1	1.20907	4.41684	5.53229	0.0010507	0.0820836	-0.269842
XLOC_003608	-1.66974	4.11151	-5.52338	0.0010602	0.0821373	-0.27867
CATG00000088233.1	-1.2908	4.97657	-5.52063	0.00106315	0.0821386	-0.281401
MIR155HG	2.23189	7.29881	5.51161	0.00107289	0.0825855	-0.290351
AL133227.1	-1.28486	10.1923	-5.50982	0.00107484	0.0825855	-0.292134
AC008572.1	-1.29385	5.50336	-5.48633	0.00110074	0.0836564	-0.315517
AL445183.2	-1.66325	5.72303	-5.45811	0.0011328	0.0841452	-0.34373
AC022613.1	1.56237	7.4387	5.45685	0.00113425	0.0841452	-0.344986
HIP1	-1.10114	7.32726	-5.45148	0.00114048	0.0843834	-0.350371
AOAH-IT1	1.10006	5.14389	5.44343	0.00114988	0.084423	-0.358447
AC010636.2	-1.3445	15.065	-5.44327	0.00115007	0.084423	-0.358606
MFGE8	-1.41059	9.89565	-5.43307	0.00116213	0.0846761	-0.368864
CATG00000048273.1	1.01386	5.77773	5.42577	0.00117082	0.0846761	-0.3762
XLOC_008995	-1.01162	7.10688	-5.42119	0.00117632	0.0846761	-0.380811
AC008268.1	1.37901	5.05042	5.41332	0.00118585	0.0846953	-0.388754
AC008393.1	-1.00121	6.10116	-5.40634	0.00119436	0.0847961	-0.395789
XLOC_006597	-1.13714	5.16979	-5.40618	0.00119457	0.0847961	-0.39596
G025902	3.80859	7.35935	5.39498	0.00120837	0.0850106	-0.407271
AL391261.4	-1.73647	4.81185	-5.39387	0.00120975	0.0850106	-0.408394
GSE61474_XLOC_003756	-1.10856	3.97289	-5.36665	0.00124411	0.0860754	-0.435988
AC104169.1	1.01478	5.37838	5.36547	0.00124563	0.0860754	-0.437197
CATG00000036343.1	1.5242	4.1611	5.36006	0.0012526	0.0860754	-0.442694
CATG00000085343.1	1.56099	5.51361	5.33062	0.0012913	0.086815	-0.472701
XLOC_000226	-1.11522	3.49475	-5.31204	0.00131641	0.0877562	-0.491705
AC040904.1	-1.05856	5.54826	-5.30396	0.00132749	0.0877562	-0.499987
LINC02080	1.02381	4.09557	5.24833	0.00140677	0.0898275	-0.557295
XLOC_007348	-1.14705	7.7988	-5.2295	0.00143479	0.0908086	-0.5768
G014790	1.01	4.28211	5.22776	0.0014374	0.0908086	-0.578602
G066517	1.10306	5.20532	5.21243	0.00146073	0.0909445	-0.594534
G033027	-1.15358	4.28449	-5.21213	0.00146119	0.0909445	-0.594845
G076995	-1.1126	6.71383	-5.19892	0.00148163	0.0909445	-0.608596
G007521	1.17605	5.28486	5.19849	0.0014823	0.0909445	-0.609044
ZNF444	-1.07958	8.05699	-5.19644	0.0014855	0.0909445	-0.611176
LINC01936	-1.50358	6.84507	-5.19109	0.00149389	0.0909445	-0.616757
AC120036.4	-1.4492	6.3074	-5.18662	0.00150095	0.0909445	-0.621424
XLOC_013550	1.19195	4.36064	5.18374	0.00150551	0.0909445	-0.624431
AC092069.1	1.14878	15.4485	5.17729	0.0015158	0.0909445	-0.631174
LINC02556	1.19195	4.79111	5.17606	0.00151778	0.0909445	-0.632467
G069804	1.04217	3.66894	5.173	0.00152269	0.0909445	-0.63567
AC022021.1	1.12945	4.11273	5.15009	0.00156003	0.0918547	-0.65968
AC024559.2	1.53656	4.37741	5.13552	0.00158431	0.0926622	-0.674995
G009993	1.14514	12.0659	5.13203	0.00159019	0.0926622	-0.678667
CATG00000085346.1	1.28101	3.80555	5.13196	0.00159031	0.0926622	-0.678742
XLOC_013293	-1.04703	4.42302	-5.12341	0.00160483	0.0932132	-0.687758
AL137474	-1.12346	6.15054	-5.11669	0.00161633	0.0934313	-0.694837
LINC01209	1.49798	4.40649	5.11533	0.00161868	0.0934313	-0.696278
THOC7	1.0955	15.6444	5.09114	0.00166095	0.094193	-0.721864
G029177	-1.2201	3.82434	-5.07708	0.00168607	0.0946909	-0.736772
LINC00950	-1.18919	7.50589	-5.04781	0.00173977	0.0959722	-0.767919
AL583827.1	-1.38225	6.61412	-5.04409	0.00174673	0.0961664	-0.771887
G000877	-1.3315	16.1773	-5.01905	0.0017944	0.0970473	-0.798655
G088207	-1.08548	5.82204	-5.01379	0.00180461	0.0970473	-0.804299
SLC25A21-AS1	-1.90725	4.22762	-5.00882	0.00181429	0.0972071	-0.809623
RAB23	-1.44398	9.02431	-4.99063	0.00185028	0.0975744	-0.829165
G063810	-1.25071	4.28369	-4.98598	0.0018596	0.0975744	-0.834168
G006559	1.09933	3.49322	4.98354	0.00186453	0.0975744	-0.836801
PWAR6	-1.11609	8.98288	-4.97938	0.00187292	0.0975744	-0.841271
G068303	-1.33592	4.86885	-4.97615	0.00187948	0.0975744	-0.844754
G029625	-1.57716	6.73638	-4.95879	0.0019152	0.0979811	-0.863498
TMEM92-AS1	-1.07548	7.22529	-4.95815	0.00191652	0.0979811	-0.864186
XLOC_010319	-1.25111	13.3838	-4.95489	0.00192333	0.0979811	-0.867717
AL590483.2	-1.38831	5.45364	-4.94448	0.00194519	0.0983782	-0.878977
CATG00000088200.1	-1.06919	4.84264	-4.93187	0.00197209	0.0992002	-0.892659
JAM2	1.2899	9.12803	4.92811	0.00198017	0.0993627	-0.896735
AL359513.1	-1.64926	5.82797	-4.92367	0.00198978	0.0993627	-0.901561
G040297	-1.32814	7.19908	-4.92016	0.0019974	0.0993627	-0.905372
AL109810.2	-2.03475	11.1986	-4.9167	0.00200496	0.0993627	-0.909136
G077888	-1.53591	4.21943	-4.90917	0.0020215	0.0993627	-0.91733
TMEM74B	1.09753	5.56499	4.88758	0.00206981	0.101204	-0.940882
AL355607.2	2.04083	11.5404	4.87129	0.0021071	0.101957	-0.958697
LINCADL	1.11306	13.4878	4.86399	0.00212407	0.102424	-0.966702
AL138760.1	1.8485	5.54003	4.85749	0.0021393	0.102804	-0.973833
LINC01800	-1.08918	3.8784	-4.84537	0.00216799	0.103365	-0.987137
ERLNC1	1.01358	6.02623	4.84018	0.00218044	0.103365	-0.992853
C9orf139	-1.1366	10.2991	-4.8386	0.00218423	0.103365	-0.994585
G059559	-1.65812	4.10372	-4.82985	0.00220542	0.103615	-1.00423
G002981	-1.18105	6.51508	-4.82767	0.00221073	0.103615	-1.00663
G090366	1.34292	7.42783	4.82422	0.00221915	0.103615	-1.01043
CATG00000090542.1	-1.29044	15.4819	-4.81742	0.00223589	0.103688	-1.01794
LINC01168	1.01653	9.41109	4.81448	0.00224315	0.103688	-1.02118
G015713	-1.66321	4.59067	-4.81031	0.00225353	0.103688	-1.02579
AC091043.1	-1.3752	3.80727	-4.79676	0.00228758	0.104423	-1.04077
FLJ34503	1.27186	5.04547	4.7919	0.00229993	0.104423	-1.04616
AC092574.1	-1.06296	7.31976	-4.78811	0.00230962	0.104487	-1.05036
CATG00000094643.1	1.12842	3.85501	4.787	0.00231247	0.104487	-1.05159
G008138	-1.30852	3.97162	-4.77671	0.00233903	0.104487	-1.06301
GSE61474_XLOC_055615	1.72792	4.63585	4.77135	0.00235302	0.104487	-1.06898
AP001350.1	-1.29999	3.82997	-4.76658	0.00236552	0.104487	-1.07428
AL031651.2	2.49279	8.33055	4.75282	0.00240204	0.105629	-1.0896
TBC1D8-AS1	-1.24478	6.16525	-4.74412	0.00242544	0.10581	-1.0993
AL021918.4	1.50785	5.02594	4.7398	0.00243716	0.10581	-1.10413
AC010649.1	1.11564	5.37021	4.73567	0.00244842	0.106002	-1.10874
AC009869.1	-1.43223	3.96642	-4.73327	0.00245501	0.106096	-1.11143
AL035693.1	-1.37893	3.73374	-4.72789	0.00246981	0.106096	-1.11744
Y13808	-1.17099	5.49552	-4.72495	0.00247794	0.106096	-1.12073
G010468	1.21469	3.88076	4.72224	0.00248544	0.106096	-1.12376
AC137735.2	-1.07608	5.90624	-4.72215	0.00248571	0.106096	-1.12387
G040705	1.26167	3.79222	4.72163	0.00248714	0.106096	-1.12444
AL590133.1	-1.2229	4.07053	-4.71166	0.00251506	0.106096	-1.13562
AL136084.3	-2.33033	6.39011	-4.70515	0.00253346	0.106096	-1.14292
AL158163.1	-1.6503	4.81316	-4.6992	0.00255042	0.106096	-1.1496
CATG00000096657.1	-1.16913	13.0462	-4.69863	0.00255205	0.106096	-1.15024
AL354719.2	1.19477	4.7517	4.69745	0.00255544	0.106096	-1.15157
KCNQ1-AS1	-1.2383	3.59393	-4.69595	0.00255976	0.106096	-1.15326
CATG00000007821.1	1.45848	5.06422	4.69434	0.00256438	0.106096	-1.15507
LINC01259	-1.08109	9.04436	-4.67727	0.00261403	0.106518	-1.17428
AC103858.2	-1.08041	6.16562	-4.65491	0.00268074	0.107722	-1.19953
GS1-594A7.3	1.06981	4.66688	4.65047	0.0026942	0.108083	-1.20455
G011080	-1.21983	3.62536	-4.63229	0.00275011	0.109254	-1.22515
AF241725.1	1.22772	14.4188	4.62526	0.00277209	0.109329	-1.23313
AL683887.1	-1.02128	6.3421	-4.61644	0.00279993	0.109669	-1.24315
AL355385.1	-1.58339	6.2883	-4.60602	0.00283323	0.109669	-1.25502
XLOC_007601	1.25402	5.06032	4.59417	0.00287164	0.109669	-1.26853
DUS4L	-1.19018	6.82401	-4.59378	0.00287289	0.109669	-1.26897
AC092171.3	-1.01616	7.85838	-4.58926	0.00288769	0.109669	-1.27412
AC106738.1	-1.79436	6.17756	-4.58889	0.00288892	0.109669	-1.27455
AC092171.5	-1.11029	7.83912	-4.57949	0.00292001	0.110212	-1.28529
G001727	-1.08518	3.92356	-4.57419	0.00293768	0.110411	-1.29135
AC129510.2	-1.21578	16.3773	-4.57318	0.00294108	0.110411	-1.29251
AC024270.2	-1.47068	4.99806	-4.56846	0.00295696	0.110605	-1.29792
GSE61474_XLOC_051479	-1.56003	4.21282	-4.56169	0.00297987	0.111121	-1.30567
CATG00000008686.1	1.02439	4.34424	4.54538	0.00303594	0.111642	-1.32439
BIRC2	1.20083	9.75373	4.54368	0.00304187	0.111642	-1.32635
Alpha_280_dna	1.72925	4.47558	4.5434	0.00304282	0.111642	-1.32666
AC044849.1	-1.84266	4.32886	-4.53308	0.003079	0.11242	-1.33854
Z99289.3	-1.36862	9.66964	-4.51525	0.00314261	0.113346	-1.35908
AC026790.1	-1.27778	6.22465	-4.50857	0.00316685	0.113552	-1.36681
BX284668.1	1.3559	13.6894	4.50567	0.0031774	0.113656	-1.37015
AL356414.1	1.55971	7.35166	4.49604	0.00321281	0.113894	-1.38129
AC012306.2	-2.18149	4.47847	-4.4946	0.00321814	0.113894	-1.38296
AL772202.1	1.01711	5.84933	4.49326	0.00322309	0.113894	-1.3845
XLOC_006849	1.00453	5.25704	4.4856	0.00325167	0.11398	-1.39338
LINC00944	1.55741	6.45848	4.48246	0.00326349	0.11398	-1.39703
AC034229.4	-1.7285	3.88589	-4.47526	0.00329069	0.11398	-1.40537
KHDRBS2-OT	1.14169	3.79549	4.47146	0.00330515	0.11398	-1.40978
ATP5S	-1.00919	12.1038	-4.46957	0.0033124	0.11398	-1.41199
CATG00000081424.1	-1.66909	4.19469	-4.46411	0.00333336	0.11398	-1.41833
BIG-lncRNA-224	2.01901	4.241	4.46407	0.00333349	0.11398	-1.41837
AC020611.2	-1.23379	3.73078	-4.46201	0.00334144	0.11398	-1.42077
AC007613.1	-1.26689	4.85833	-4.45538	0.00336717	0.11398	-1.42848
AL162426.1	-1.38475	7.66918	-4.45091	0.00338466	0.11398	-1.43369
AC132938.2	-1.11064	3.59043	-4.45023	0.00338731	0.11398	-1.43448
CATG00000051669.1	1.19369	4.76845	4.4498	0.00338899	0.11398	-1.43498
AC026355.1	-1.92648	4.08296	-4.44974	0.00338923	0.11398	-1.43505
LOC105370203	-1.51339	3.80864	-4.44873	0.00339319	0.11398	-1.43623
AX747189	-1.16547	6.06051	-4.44833	0.00339477	0.11398	-1.43669
SLCO5A1	1.50156	7.37339	4.44604	0.00340378	0.114008	-1.43936
BX664615.2	-1.19381	9.34785	-4.43322	0.00345477	0.114974	-1.45432
AC099518.2	-1.2094	7.17014	-4.43259	0.00345728	0.114974	-1.45505
AC083801.2	-1.37754	4.00977	-4.42871	0.00347292	0.115031	-1.45959
C19orf47	1.53618	12.9587	4.42535	0.00348648	0.11526	-1.46352
VEPH1	1.08769	8.36515	4.41233	0.00353967	0.116058	-1.47876
CATG00000092090.1	-1.00051	9.62842	-4.3967	0.00360469	0.116416	-1.49708
XLOC_002727	-1.09353	5.19446	-4.38771	0.00364267	0.116876	-1.50764
AL157838.1	1.34562	4.45552	4.38668	0.00364708	0.116876	-1.50886
G050056	1.02062	4.06264	4.3854	0.00365251	0.116876	-1.51036
MBNL1	-1.17379	4.27125	-4.35641	0.00377849	0.118126	-1.54451
XLOC_012904	-1.31682	4.93027	-4.34438	0.00383218	0.118126	-1.55873
XLOC_011515	-1.13286	10.0071	-4.34234	0.00384139	0.118126	-1.56115
G078096	-1.3827	4.08005	-4.34019	0.0038511	0.118126	-1.56369
XLOC_010385	1.38836	8.63454	4.33299	0.0038838	0.118126	-1.57221
PTGS2	1.74324	6.43175	4.32918	0.00390123	0.118126	-1.57673
GSE61474_XLOC_019823	-1.61519	4.51487	-4.32844	0.00390464	0.118126	-1.57761
AC090246.1	-1.03931	4.38806	-4.32837	0.00390494	0.118126	-1.57769
CXCL3	1.24999	7.44882	4.31893	0.00394857	0.118364	-1.58888
G026779	-1.73893	4.2138	-4.30375	0.00401984	0.119249	-1.60692
SEC62-AS1	-1.20137	10.0196	-4.30151	0.0040305	0.119249	-1.60959
AC010451.1	1.13989	3.80951	4.30079	0.00403391	0.119249	-1.61044
AC109809.1	-1.16843	6.1018	-4.29969	0.00403916	0.119249	-1.61175
KGFLP1	-1.23654	10.462	-4.29573	0.00405808	0.119249	-1.61647
G075898	-1.29444	3.54492	-4.29551	0.00405912	0.119249	-1.61673
TBC1D25	-1.07535	10.0956	-4.29428	0.00406504	0.119298	-1.61819
AC087741.2	-1.18087	6.23346	-4.29255	0.00407335	0.119401	-1.62026
MLXIP	1.30156	13.6391	4.2868	0.00410114	0.119729	-1.62711
G067372	1.25872	4.51061	4.27799	0.00414407	0.119981	-1.63761
AP002768.1	-1.18462	3.86684	-4.27277	0.00416977	0.120351	-1.64385
CATG00000056943.1	-1.1264	4.9091	-4.26912	0.00418784	0.120376	-1.64821
AC034223.2	-1.49883	5.7397	-4.25308	0.00426828	0.121332	-1.66741
AC097532.2	-1.45099	4.15916	-4.23697	0.00435078	0.122254	-1.68673
AL360004.1	-1.32823	4.52775	-4.23466	0.00436275	0.122273	-1.6895
CATG00000059129.1	-1.29104	4.37421	-4.2226	0.00442589	0.122976	-1.704
G012543	1.14399	4.92966	4.21678	0.00445667	0.122976	-1.71099
AK022421	1.60145	5.10663	4.21477	0.00446738	0.122976	-1.71342
G030925	-1.15832	7.73384	-4.21035	0.004491	0.122987	-1.71874
CATG00000106127.1	1.12844	3.84922	4.20374	0.0045266	0.122987	-1.72671
PLPPR2	1.04314	11.255	4.20166	0.00453789	0.122987	-1.72923
SERINC2	1.13858	4.217	4.2008	0.00454253	0.122987	-1.73026
G052722	1.69046	4.82927	4.19387	0.00458032	0.123279	-1.73862
XLOC_006088	1.57881	4.21035	4.18225	0.00464446	0.123553	-1.75267
TIMM50	-1.0105	13.8219	-4.18219	0.00464483	0.123553	-1.75275
AL049812.3	1.01881	3.58085	4.16028	0.00476849	0.125241	-1.77928
LINC00324	1.0085	5.48279	4.15983	0.00477106	0.125241	-1.77983
LINC00396	1.10279	3.73017	4.15677	0.00478867	0.125241	-1.78355
CATG00000054135.1	1.00509	13.9484	4.15635	0.0047911	0.125241	-1.78406
G072276	-1.31449	5.42912	-4.15473	0.00480041	0.125241	-1.78602
AC023762.1	-1.24976	6.87179	-4.14236	0.00487238	0.125827	-1.80106
CLHC1	1.04824	3.80776	4.13608	0.00490935	0.126479	-1.8087
AC010754.1	-2.22044	5.5812	-4.1274	0.00496102	0.126833	-1.81927
AC104982.1	1.05478	13.6412	4.11923	0.00501019	0.127576	-1.82924
AC009812.1	-1.27879	4.28391	-4.10977	0.00506778	0.128079	-1.84079
AL358393.1	-1.26538	4.654	-4.10579	0.00509221	0.128079	-1.84565
AC027698.1	-1.74032	4.51404	-4.10415	0.00510233	0.128079	-1.84766
AC002401.4	-1.24457	6.96608	-4.10347	0.00510651	0.128079	-1.84849
AC087284.1	1.1211	10.7189	4.09606	0.00515252	0.128322	-1.85755
G018082	1.31324	4.31301	4.09276	0.00517318	0.128379	-1.8616
CATG00000033216.1	-1.69586	3.85682	-4.08539	0.00521955	0.128536	-1.87062
G036242	-1.05178	5.79596	-4.08116	0.00524638	0.128711	-1.8758
TESMIN	-1.0131	5.815	-4.0751	0.00528513	0.128994	-1.88324
XLOC_000282	1.25362	3.98342	4.06574	0.00534558	0.128994	-1.89474
G084769	1.15905	6.43506	4.06526	0.00534873	0.128994	-1.89533
AL138916.2	1.00485	3.62314	4.06102	0.00537635	0.128994	-1.90054
AC092794.2	-1.39189	4.52321	-4.0554	0.00541321	0.129004	-1.90745
CATG00000048893.1	1.12697	4.12593	4.05529	0.00541394	0.129004	-1.90759
GSE61474_XLOC_010101	1.10711	14.9836	4.05511	0.00541513	0.129004	-1.90781
G017314	-1.24042	4.08085	-4.0408	0.00551039	0.130071	-1.92545
RASA2-IT1	1.04877	4.51803	4.03791	0.00552981	0.130293	-1.929
LOC101929748	-1.33257	5.21638	-4.03705	0.00553565	0.130321	-1.93007
AC005261.2	-1.07751	4.56683	-4.03338	0.00556044	0.130445	-1.93459
LINC01623	-1.00194	7.55297	-4.02136	0.00564266	0.13116	-1.94944
AP001468.1	1.10105	5.695	4.00877	0.00573027	0.131796	-1.96502
AC098484.2	-1.02432	5.7432	-4.00601	0.00574968	0.132026	-1.96844
AJ239328.1	-1.11801	3.76092	-3.99623	0.00581894	0.132636	-1.98056
AL121935.2	-1.0123	4.44015	-3.99274	0.00584389	0.132988	-1.98489
FAM83F	1.14707	4.68884	3.9637	0.00605623	0.133857	-2.021
G000421	1.07333	4.08615	3.96311	0.00606063	0.133857	-2.02174
XLOC_003634	-1.25359	3.60477	-3.94495	0.00619777	0.134267	-2.04438
AC018690.1	-1.07493	7.38226	-3.94231	0.00621804	0.134303	-2.04769
CATG00000032120.1	1.2009	9.11835	3.9416	0.00622343	0.134303	-2.04857
XLOC_002601	1.16493	4.37795	3.93926	0.00624144	0.134417	-2.05149
G052393	1.07398	9.14801	3.92999	0.00631337	0.134907	-2.06309
AC046158.1	-1.26439	3.94247	-3.92167	0.00637869	0.135562	-2.07351
AL354950.1	-1.2477	4.90304	-3.9209	0.00638474	0.135585	-2.07447
AC003986.3	-1.36711	8.03204	-3.9203	0.00638948	0.135585	-2.07522
AL354726.1	1.21072	4.0883	3.89891	0.00656113	0.137207	-2.10206
AL080248.1	1.25125	4.02884	3.89855	0.00656406	0.137207	-2.10251
CATG00000013885.1	1.02142	4.66761	3.89746	0.00657292	0.137249	-2.10388
ERI3	1.01833	14.2909	3.89329	0.00660706	0.137353	-2.10912
GPC6-AS1	-1.06491	5.38506	-3.89289	0.00661032	0.137353	-2.10962
AC012378.2	-1.08079	5.84505	-3.88996	0.00663443	0.1376	-2.11331
CATG00000111357.1	-1.04946	8.72986	-3.88364	0.00668675	0.138261	-2.12126
AL137793.2	1.01715	10.2114	3.87545	0.00675518	0.138499	-2.13157
RTEL1	1.47818	10.0295	3.8681	0.00681726	0.138867	-2.14083
GRASP	-1.49827	10.0234	-3.84629	0.00700528	0.140222	-2.16839
G021546	1.27166	3.80882	3.83694	0.00708753	0.140652	-2.18021
G060281	-1.1763	5.15129	-3.83647	0.00709175	0.140652	-2.18081
G051756	-1.30251	3.89092	-3.83507	0.00710413	0.140652	-2.18258
AC007595.1	-2.04272	12.3314	-3.8326	0.00712614	0.140652	-2.18571
AC104836.1	-1.12093	5.89772	-3.83123	0.00713837	0.140794	-2.18745
XLOC_009584	1.27236	3.77496	3.82886	0.00715954	0.140913	-2.19045
G060352	1.05527	4.25997	3.82429	0.0072006	0.14114	-2.19624
AC002472.1	-1.15076	4.40637	-3.82428	0.00720075	0.14114	-2.19626
G059235	1.30919	4.30868	3.81128	0.00731897	0.142048	-2.21275
Z92544.1	-1.01235	9.50974	-3.81027	0.00732827	0.142048	-2.21404
LINC00615	-1.1849	3.7132	-3.80854	0.00734414	0.142048	-2.21623
AC100803.2	-1.99958	4.86604	-3.80671	0.00736104	0.142156	-2.21856
AC106876.1	1.20835	4.76044	3.80475	0.00737922	0.142156	-2.22106
AC079600.3	-1.35836	7.35313	-3.7998	0.00742516	0.142252	-2.22734
AC090948.1	-1.32552	5.03737	-3.7889	0.00752762	0.142637	-2.24123
TTTY7B	1.33059	3.93844	3.77897	0.00762226	0.143652	-2.25388
G068576	-1.48724	4.78276	-3.7771	0.00764022	0.143676	-2.25627
AC003092.1	1.14536	6.51732	3.77407	0.00766938	0.143765	-2.26013
G040176	1.08733	3.53739	3.76699	0.00773816	0.144281	-2.26917
CATG00000055279.1	1.27681	13.895	3.73674	0.00803954	0.146419	-2.30788
AC083837.1	1.82262	6.28494	3.73093	0.0080989	0.146419	-2.31534
AL136162.1	-1.52823	5.19275	-3.72708	0.00813853	0.146578	-2.32028
AP001172.1	-1.01435	5.38565	-3.72431	0.00816713	0.146578	-2.32384
LINC02600	-1.40609	6.47297	-3.71542	0.00825967	0.146578	-2.33525
G089716	-1.20617	3.93375	-3.68962	0.00853497	0.148725	-2.36847
C9orf62	-1.10295	8.36834	-3.68426	0.00859338	0.148913	-2.37538
AL133330.1	1.314	12.0132	3.66776	0.00877602	0.150029	-2.39669
AC017101.1	-1.25351	4.43767	-3.66128	0.00884886	0.150378	-2.40507
AC007879.1	-1.35309	4.69341	-3.66069	0.00885557	0.150378	-2.40584
CAMK2G	1.00336	6.75507	3.65847	0.00888075	0.150531	-2.40872
XLOC_003837	1.0815	5.81065	3.65078	0.00896841	0.150738	-2.41867
G024713	1.4161	5.33609	3.64549	0.00902924	0.151351	-2.42552
AL157700.1	-1.43416	4.01344	-3.62089	0.00931836	0.152976	-2.45746
G014085	-1.04432	6.40359	-3.62072	0.00932036	0.152976	-2.45767
GSE61474_XLOC_042766	1.012	4.04425	3.6066	0.00949091	0.153879	-2.47605
AL390786.1	-1.15746	8.31793	-3.59438	0.00964121	0.154742	-2.49197
PITRM1	-1.03277	5.57247	-3.59418	0.00964369	0.154742	-2.49223
G021422	1.29723	3.83495	3.58804	0.00972023	0.155524	-2.50024
AC096708.3	2.07639	4.83286	3.58513	0.00975669	0.155884	-2.50403
USP41	3.60279	7.73629	3.58189	0.00979757	0.156071	-2.50827
G018924	1.27069	4.27091	3.58001	0.00982128	0.156158	-2.51072
LINC02204	-1.38919	6.93053	-3.57035	0.00994447	0.15755	-2.52335
AL358072.1	-1.48939	4.72761	-3.57005	0.00994828	0.15755	-2.52374
CATG00000081209.1	1.1737	5.38919	3.56608	0.00999946	0.157902	-2.52894
XLOC_007037	1.29454	4.85771	3.56458	0.0100188	0.157902	-2.5309
TCF4-AS1	-1.16712	4.17854	-3.56395	0.010027	0.157902	-2.53172
OXCT1-AS1	-1.45231	5.5882	-3.55891	0.0100925	0.157976	-2.53832
AC021546.1	1.73726	3.95477	3.55809	0.0101031	0.157976	-2.53939
AL137186.1	1.37078	5.31664	3.55671	0.0101212	0.158049	-2.54119
XLOC_001229	1.1419	4.09422	3.55243	0.0101773	0.15843	-2.5468
G011824	-1.55771	4.60144	-3.55016	0.0102072	0.158617	-2.54978
AC026167.1	-1.24649	4.72219	-3.54303	0.0103018	0.159495	-2.55912
G025497	-1.04997	5.03811	-3.54105	0.0103283	0.159495	-2.56172
BIG-lncRNA-1630	2.37106	9.3842	3.54098	0.0103292	0.159495	-2.56181
AC053513.1	-1.11899	5.44321	-3.53568	0.0104003	0.160002	-2.56877
CATG00000064707.1	-1.01143	4.0333	-3.52886	0.0104927	0.160063	-2.57772
AC092117.1	-1.0145	4.90214	-3.52223	0.0105833	0.160344	-2.58644
G084505	-1.04347	4.50312	-3.51552	0.0106759	0.160618	-2.59526
XLOC_010676	1.03797	3.89493	3.51531	0.0106789	0.160618	-2.59555
CATG00000034554.1	-1.33782	11.1526	-3.5049	0.0108243	0.161286	-2.60925
SYT4	1.04292	4.50543	3.49359	0.0109848	0.162504	-2.62415
G015579	1.05496	3.79576	3.49317	0.0109909	0.162504	-2.62471
F7	1.11087	5.10042	3.49159	0.0110134	0.162631	-2.62679
ABCE1	-1.4594	5.75645	-3.48787	0.0110669	0.163163	-2.6317
G057640	1.03886	4.05757	3.48637	0.0110886	0.163293	-2.63368
CATG00000068906.1	1.23837	4.81438	3.47677	0.0112282	0.164123	-2.64635
LINC00410	-1.36257	4.5437	-3.46744	0.0113658	0.164747	-2.65869
IGFBP7	1.09494	15.7208	3.44647	0.0116817	0.166713	-2.68646
MIR4697HG	-1.97675	7.45196	-3.4379	0.0118136	0.167059	-2.69783
AC007920.2	-1.2258	5.86535	-3.4236	0.0120371	0.167789	-2.71681
BX005019.1	-1.21584	3.91964	-3.41652	0.0121495	0.1683	-2.72623
LINC02042	-1.99851	4.65578	-3.41455	0.012181	0.168474	-2.72885
XLOC_012443	-1.21594	4.06469	-3.40314	0.0123651	0.169623	-2.74404
CATG00000052051.1	-2.28439	4.51375	-3.38289	0.0126991	0.17059	-2.77102
AL356364.1	-1.04568	4.22197	-3.37188	0.012885	0.170912	-2.78573
G018744	-1.10229	4.1674	-3.36819	0.0129478	0.170912	-2.79066
MTHFD1L	-1.16823	8.0855	-3.36734	0.0129625	0.170912	-2.7918
CATG00000069613.1	-1.55885	12.8258	-3.34731	0.0133101	0.172182	-2.81859
AC040174.2	-1.16636	4.86266	-3.34288	0.0133884	0.172636	-2.82453
AC007570.1	-1.44733	4.13214	-3.33711	0.0134912	0.172788	-2.83227
AL161912.2	-1.01508	8.13914	-3.33634	0.0135049	0.172788	-2.8333
AC211476.2	-1.02427	6.3112	-3.3346	0.0135361	0.172788	-2.83564
AL136360.2	-1.0766	5.45794	-3.33339	0.0135579	0.172986	-2.83726
GSX2	-1.35344	15.5214	-3.32653	0.0136817	0.173305	-2.84646
AP002428.1	-1.12771	4.5644	-3.32627	0.0136864	0.173305	-2.84681
CATG00000027105.1	-1.23749	6.39398	-3.31909	0.0138174	0.173995	-2.85645
AC133540.1	-1.18734	4.38859	-3.31639	0.0138671	0.173995	-2.86008
AL157884.2	-1.11889	4.56336	-3.3083	0.0140169	0.174483	-2.87095
AC064807.4	-1.02619	6.84181	-3.30715	0.0140384	0.174483	-2.8725
AL137779.1	1.24332	3.8931	3.30292	0.0141175	0.174653	-2.87819
AL451085.2	-1.01089	5.09967	-3.29359	0.0142938	0.175309	-2.89074
AC000035.1	1.23017	3.55922	3.2888	0.0143853	0.175538	-2.8972
PAXIP1-AS1	-1.11652	5.32712	-3.28836	0.0143937	0.175538	-2.89779
AC106864.2	-1.04104	6.09156	-3.28634	0.0144325	0.175538	-2.90052
FLJ31104	1.33029	4.05303	3.28469	0.0144642	0.17571	-2.90273
PTCSC1	-1.31209	6.6455	-3.28456	0.0144668	0.17571	-2.90292
CATG00000022039.1	1.68911	15.1223	3.27271	0.0146972	0.176804	-2.91889
AC022165.1	1.08996	5.39963	3.27114	0.014728	0.176888	-2.92101
G076957	-1.48889	4.13586	-3.27103	0.0147301	0.176888	-2.92116
CATG00000009357.1	-1.16751	5.39864	-3.26623	0.0148247	0.17746	-2.92763
AC110741.1	-1.01716	4.54737	-3.2613	0.0149228	0.177979	-2.9343
AC106870.1	1.2066	4.9843	3.25626	0.0150235	0.178413	-2.9411
AC010680.5	-1.21728	3.53997	-3.24571	0.0152369	0.178939	-2.95537
G082403	-1.07094	4.61208	-3.24543	0.0152426	0.178939	-2.95574
G010911	2.00542	5.88493	3.24187	0.0153155	0.179294	-2.96057
RP11-403I13.9	-1.10339	4.64513	-3.23688	0.0154181	0.17958	-2.96732
AC007938.3	-1.69265	9.12272	-3.21243	0.015932	0.182005	-3.00046
G042451	-1.08172	3.67847	-3.20892	0.0160071	0.182017	-3.00521
NPIPB2	-1.01261	4.46711	-3.20502	0.0160913	0.182351	-3.01052
AL136301.1	-1.10184	5.22001	-3.20289	0.0161373	0.182681	-3.0134
CATG00000023019.1	1.09854	4.63106	3.20163	0.0161647	0.182681	-3.01511
BIG-lncRNA-871	-1.1484	6.82753	-3.19872	0.016228	0.183158	-3.01906
CATG00000075070.1	-1.04098	4.40741	-3.19531	0.0163027	0.183598	-3.02371
G053549	-1.16811	4.83869	-3.1907	0.0164042	0.184062	-3.02998
XLOC_010931	1.28425	5.48142	3.18602	0.0165078	0.184063	-3.03634
XLOC_011384	-1.1216	4.48041	-3.18516	0.0165269	0.184063	-3.03751
G008102	-1.0905	4.30997	-3.17461	0.0167633	0.185238	-3.05186
CALCRL	-1.26215	6.51012	-3.17008	0.016866	0.185547	-3.05803
MASTL	1.24268	7.355	3.164	0.0170049	0.186507	-3.06631
AC015660.3	-1.52096	4.21715	-3.15888	0.0171229	0.187288	-3.0733
CATG00000021187.1	1.05225	4.87769	3.14985	0.0173331	0.188375	-3.08561
CATG00000051782.1	-1.35249	4.03772	-3.14089	0.0175442	0.189012	-3.09784
G057724	1.07447	4.32268	3.13998	0.0175657	0.189098	-3.09907
AC107952.2	-1.39517	6.64599	-3.13967	0.0175731	0.189105	-3.0995
G024406	-1.03574	3.97234	-3.1381	0.0176107	0.189271	-3.10166
AP001007.2	1.17184	5.02854	3.13096	0.0177816	0.190091	-3.11141
ACBD6	1.02022	4.20093	3.13053	0.017792	0.190091	-3.112
AL133325.3	-1.24794	3.99011	-3.11823	0.0180908	0.191824	-3.12881
G061983	-1.27268	3.87195	-3.11807	0.0180949	0.191824	-3.12904
AC020900.1	1.15192	4.5304	3.11212	0.0182413	0.192505	-3.13717
CATG00000082826.1	1.26294	5.06506	3.10683	0.0183727	0.19303	-3.14441
AC107926.1	-1.01961	4.67332	-3.09447	0.0186836	0.193369	-3.16134
G042518	-1.21983	11.574	-3.0932	0.0187161	0.193369	-3.1631
LINC01782	-1.17101	4.53309	-3.09143	0.0187609	0.193369	-3.16551
G009016	1.01656	5.7882	3.08998	0.0187979	0.193369	-3.1675
XLOC_009409	-1.49932	5.12958	-3.07844	0.0190954	0.1939	-3.18334
AC091887.1	-1.29976	4.71512	-3.06538	0.0194381	0.195135	-3.20128
AC013468.1	-1.4397	3.98282	-3.0607	0.0195625	0.195961	-3.20771
AC093218.1	-1.41292	4.51757	-3.05663	0.0196713	0.196806	-3.2133
GABPB1-IT1	-1.09762	4.01936	-3.05548	0.019702	0.196962	-3.21487
CATG00000018535.1	-2.03944	13.8894	-3.05423	0.0197357	0.197049	-3.2166
LIPC-AS1	1.05028	5.24824	3.04846	0.0198916	0.1977	-3.22453
ACTC1	-1.0341	8.32374	-3.04161	0.0200786	0.198694	-3.23396
AP001547.1	1.12438	4.07564	3.03505	0.0202594	0.199723	-3.24299
AP003071.4	-1.01952	9.13079	-3.03345	0.0203039	0.19995	-3.2452
AC051619.8	-1.1616	4.10158	-3.02223	0.0206176	0.201346	-3.26065
AC004014.1	-1.10822	4.72883	-3.01581	0.0207995	0.202338	-3.2695
G072068	-1.35119	3.78538	-3.01471	0.020831	0.202367	-3.27103
CATG00000099068.1	-1.22715	4.34303	-3.01173	0.0209162	0.202562	-3.27514
G028705	-1.17182	4.35441	-3.01151	0.0209226	0.202562	-3.27544
AC023794.2	-1.56251	5.04011	-3.00604	0.02108	0.203304	-3.28299
WASIR2	1.1014	5.52131	3.00542	0.0210978	0.2034	-3.28385
AC087664.1	1.03021	4.48598	3.00503	0.0211092	0.203439	-3.28439
AC093484.4	1.08989	3.93424	3.00153	0.0212105	0.203724	-3.28921
AC025171.4	-1.07277	6.94142	-2.99141	0.021507	0.205229	-3.30319
AC021382.1	-1.11856	4.00903	-2.98919	0.0215727	0.205579	-3.30626
FCAMR	-1.06844	9.99758	-2.98095	0.0218181	0.20678	-3.31765
AC025887.1	-1.11717	4.18512	-2.97131	0.0221091	0.207987	-3.33098
RP11-277L2.4	1.13864	3.49741	2.96316	0.0223583	0.209417	-3.34226
LINC00565	-1.11549	6.71904	-2.94066	0.0230619	0.212449	-3.37343
AL139041.1	-1.19174	6.89076	-2.93737	0.0231669	0.212925	-3.378
AL109976.1	-1.25729	6.03469	-2.92133	0.0236853	0.214448	-3.40025
NAALADL2-AS2	-1.5157	3.78013	-2.91009	0.024056	0.215917	-3.41586
U62317.1	2.03804	6.30906	2.90972	0.0240684	0.215959	-3.41638
G088922	-1.11908	4.37585	-2.89935	0.024416	0.216952	-3.43079
AL606760.3	-1.02944	5.26365	-2.89452	0.0245798	0.217613	-3.4375
AL731571.1	-1.04625	7.52792	-2.89043	0.0247196	0.217898	-3.4432
Z84484.1	1.28206	4.12167	2.88451	0.0249232	0.218321	-3.45143
ACP1	1.01575	10.9948	2.87751	0.025166	0.219334	-3.46117
CATG00000105994.1	-1.58977	4.30126	-2.87446	0.0252726	0.219392	-3.46542
G030861	-1.71083	3.74797	-2.87418	0.0252825	0.219392	-3.46581
XLOC_007291	-1.28842	4.80476	-2.87033	0.0254177	0.220123	-3.47116
LINC00402	1.13206	3.84703	2.86588	0.0255752	0.220631	-3.47736
G060003	-1.22533	3.55433	-2.84974	0.026155	0.222512	-3.49986
TNFSF10	3.3298	8.11596	2.84845	0.026202	0.222512	-3.50166
G048345	1.31854	5.54482	2.83604	0.026658	0.224211	-3.51897
G060001	-1.1134	3.51822	-2.83514	0.0266915	0.22431	-3.52023
AL391056.1	-1.38532	7.70098	-2.82804	0.0269564	0.224983	-3.53013
PACRG-AS1	1.03411	4.41997	2.8188	0.0273054	0.226009	-3.54303
NAV2-IT1	-1.28579	4.57581	-2.81642	0.0273962	0.226245	-3.54635
G083982	-1.28607	4.33856	-2.81003	0.0276414	0.227206	-3.55529
AC006116.5	-1.10571	5.42991	-2.80908	0.0276782	0.2273	-3.55662
FAM225B	-1.0056	8.96479	-2.80398	0.0278756	0.228094	-3.56374
AC113139.1	-1.21011	3.57336	-2.79933	0.028057	0.229008	-3.57024
AC092801.1	1.07332	4.67834	2.79542	0.0282107	0.229598	-3.57571
XLOC_001514	1.03597	4.95922	2.79265	0.0283199	0.229598	-3.57958
G008541	-1.18848	4.9753	-2.7836	0.0286803	0.230232	-3.59224
AC106872.10	-1.45739	13.1974	-2.78212	0.0287396	0.230317	-3.59431
AL157400.3	-1.16796	6.77846	-2.78193	0.0287473	0.230317	-3.59458
AC023794.1	-1.44026	4.71942	-2.78101	0.028784	0.23047	-3.59586
AL355314.2	1.15956	4.31286	2.77254	0.0291271	0.231231	-3.60772
AC097639.1	-1.23172	4.91017	-2.77136	0.0291753	0.231482	-3.60937
AC245140.1	1.13053	4.6673	2.76003	0.0296415	0.233328	-3.62524
AL583839.1	1.13303	5.01526	2.74256	0.0303756	0.236089	-3.64971
LINC02045	-1.18011	3.72381	-2.73724	0.0306034	0.236768	-3.65718
G034634	1.00612	4.14584	2.72434	0.0311623	0.238948	-3.67527
G062275	1.1919	4.62049	2.71911	0.0313916	0.239587	-3.68259
AC023421.1	-1.24022	3.90125	-2.71824	0.0314303	0.239587	-3.68383
AC005498.1	-1.12869	3.64235	-2.70149	0.0321789	0.241487	-3.70733
GSE61474_XLOC_059754	-1.09386	4.43267	-2.70101	0.0322003	0.241554	-3.708
AL512506.1	1.04145	4.62868	2.69556	0.0324483	0.242391	-3.71566
AL035045.1	1.06976	3.89678	2.69018	0.0326949	0.243506	-3.72321
AC073352.1	-1.14999	4.49848	-2.68302	0.0330262	0.244748	-3.73328
AL359771.1	-2.04265	4.32949	-2.67422	0.033438	0.24597	-3.74564
G001289	1.16759	4.54174	2.67395	0.0334509	0.24597	-3.74602
AC093831.1	1.04061	3.86166	2.67198	0.0335439	0.246041	-3.74879
AL355922.3	1.00448	4.76552	2.67042	0.0336175	0.246323	-3.75098
AC099850.3	-1.19306	3.77956	-2.66272	0.0339846	0.24767	-3.76181
CATG00000015958.1	-1.29872	14.7829	-2.66266	0.0339873	0.24767	-3.76189
G027865	-1.05064	5.06307	-2.65082	0.0345598	0.249361	-3.77854
LOC728739	1.07295	4.62581	2.63571	0.0353053	0.251788	-3.7998
XLOC_002342	1.00408	4.63273	2.6314	0.0355207	0.252298	-3.80586
AC013565.1	-1.43146	3.96434	-2.61726	0.0362381	0.254748	-3.82576
AC044781.1	1.16708	4.88867	2.61685	0.0362592	0.254799	-3.82634
AL807757.1	-1.00413	6.67661	-2.61071	0.0365753	0.25563	-3.83498
AC005009.1	1.11007	4.91983	2.61013	0.0366054	0.255634	-3.8358
AC012494.1	1.04778	4.19628	2.60333	0.0369596	0.256623	-3.84538
CATG00000004972.1	-1.15217	4.07825	-2.60102	0.0370807	0.256638	-3.84863
AP000915.2	-1.6173	6.78899	-2.58678	0.0378362	0.258793	-3.86868
CATG00000092959.1	-1.00573	8.32142	-2.57497	0.0384752	0.260362	-3.88533
AL157359.2	1.14028	14.2263	2.571	0.0386928	0.261032	-3.89093
LINC01264	1.03167	3.41567	2.56484	0.0390326	0.261844	-3.89961
AC110813.1	-1.06282	5.06324	-2.55301	0.0396939	0.263445	-3.91629
AC009269.5	-1.8055	5.10192	-2.55021	0.039852	0.263903	-3.92023
CATG00000078853.1	-1.00534	6.06093	-2.54965	0.0398836	0.263903	-3.92102
LINC01964	-1.04294	5.03243	-2.54863	0.0399413	0.264035	-3.92245
AL445647.1	-1.06491	4.21057	-2.54609	0.0400857	0.264165	-3.92603
AC068057.1	-1.22482	4.76573	-2.53754	0.040576	0.265806	-3.93809
AP003071.1	-1.08498	4.17455	-2.5308	0.0409669	0.266488	-3.9476
LINC01691	-1.27556	4.81899	-2.53045	0.0409875	0.266488	-3.9481
AC004817.4	-1.20231	4.05699	-2.52409	0.04136	0.26752	-3.95706
SFTPD-AS1	-1.76531	4.96533	-2.51532	0.0418794	0.26901	-3.96943
G022297	-1.1058	4.01492	-2.51418	0.0419471	0.26901	-3.97103
G000411	-1.02778	3.40119	-2.50762	0.0423408	0.269724	-3.98028
PPM1K	1.18709	8.21782	2.5027	0.0426389	0.269805	-3.98723
G073742	1.0291	4.37769	2.49289	0.043239	0.271837	-4.00106
XLOC_003749	1.14441	4.52077	2.47873	0.0441207	0.273992	-4.02103
CATG00000011256.1	-1.10599	4.20622	-2.47853	0.0441336	0.273992	-4.02132
AC089998.1	-1.37878	4.65211	-2.47185	0.0445563	0.274641	-4.03074
G081654	1.0155	5.18596	2.46638	0.0449054	0.275745	-4.03846
AC090971.1	2.45453	5.32082	2.46467	0.0450151	0.275886	-4.04087
AC034213.1	1.01219	3.40776	2.4642	0.0450453	0.275886	-4.04153
XLOC_004946	1.27278	4.34368	2.45384	0.0457167	0.277866	-4.05614
XLOC_003148	1.0408	3.42179	2.4512	0.0458898	0.278224	-4.05987
Z97206.2	1.13433	5.03036	2.44846	0.0460694	0.278754	-4.06373
AC098851.1	-1.0146	6.24164	-2.4399	0.0466366	0.280441	-4.07581
AC021242.3	-1.30455	4.51296	-2.42418	0.0476968	0.282645	-4.09798
AC008734.2	-1.04264	8.08862	-2.42123	0.0478988	0.282645	-4.10215
AC093305.1	-1.13853	4.74267	-2.41656	0.0482197	0.283559	-4.10873
AC127024.3	-1.09934	4.602	-2.41556	0.0482889	0.283628	-4.11014
MORF4L2-AS1	-1.08885	3.44787	-2.41379	0.0484118	0.283734	-4.11265
AC011731.1	-1.12742	4.36815	-2.40802	0.048813	0.284655	-4.12078
TTC3-AS1	-1.01314	4.35311	-2.39975	0.0493945	0.286433	-4.13244
