# Supplementary material for: Bioinformatics identification and integrative analysis of ferroptosis-related key lncRNAs in patients with osteoarthritis
Source: Biosci Rep. 2023 Sep 13;43(9):BSR20230255. doi: 10.1042/BSR20230255 (PMC10500229; doi:10.1042/BSR20230255)
Supplement: Supplementary Tables S1-S11 [file BSR-2023-0255_supp1.zip › BSR-2023-0255_supp4.xlsx]

## Sheet: Supplementary Table 4
Supplementary Table 4. 137 DE-miRNAs in the GSE175960 dataset.
logFC	logCPM	PValue	FDR
hsa-miR-675-5p	-3.38876	0.985763	4.60406e-05	0.029978
hsa-miR-122-5p	6.57264	6.44134	9.38563e-05	0.029978
hsa-miR-363-3p	-2.67346	7.18686	0.000106206	0.029978
hsa-miR-20b-5p	-3.31572	5.79971	0.000106363	0.029978
hsa-miR-96-5p	-3.04061	6.24014	0.000143728	0.029978
hsa-miR-548ar-5p	-2.7876	-0.476148	0.000170639	0.029978
hsa-miR-106a-5p	-3.22092	4.02546	0.000173351	0.029978
hsa-miR-548f-5p	-2.95482	-0.721693	0.000180454	0.029978
hsa-miR-4659a-3p	-2.77973	0.497961	0.000264512	0.0371764
hsa-miR-1273h-3p	-3.36946	-1.79693	0.000279732	0.0371764
hsa-miR-3944-5p	-2.68426	-0.884887	0.000392806	0.0473761
hsa-miR-548g-5p	-2.5112	-0.301007	0.000495666	0.0473761
hsa-miR-548x-5p	-2.51122	-0.301007	0.000498312	0.0473761
hsa-miR-548aj-5p	-2.51123	-0.301007	0.000499071	0.0473761
hsa-miR-122-3p	7.91734	2.55012	0.000573344	0.0482508
hsa-miR-2115-5p	-4.90934	-2.40926	0.000601267	0.0482508
hsa-miR-520f-3p	-3.83239	-1.57025	0.000622965	0.0482508
hsa-miR-512-3p	-3.07593	-0.660926	0.000653509	0.0482508
hsa-miR-6858-5p	-3.84991	-1.93814	0.000766106	0.0535871
hsa-miR-675-3p	-2.22608	1.97259	0.00096766	0.0628768
hsa-miR-3612	-4.73778	-3.27695	0.000993539	0.0628768
hsa-miR-4659b-3p	-2.98562	-1.10204	0.0011345	0.0685343
hsa-miR-1255a	4.1096	-1.09593	0.00121858	0.0704127
hsa-miR-483-3p	-2.03817	0.57194	0.0013674	0.0731997
hsa-miR-4745-3p	-3.44308	-2.53784	0.00137697	0.0731997
hsa-miR-584-3p	-3.71161	-0.843484	0.00143346	0.0732718
hsa-miR-215-5p	5.18709	4.04623	0.00149101	0.0733908
hsa-miR-524-5p	-3.74475	-3.03381	0.00162801	0.0772722
hsa-miR-520c-3p	-3.57085	-1.53677	0.00179867	0.0824286
hsa-miR-486-5p	-3.3512	9.91245	0.00215335	0.0900992
hsa-miR-548ae-5p	-2.02411	2.35465	0.00223851	0.0900992
hsa-miR-548ad-5p	-2.02411	2.35465	0.00224188	0.0900992
hsa-miR-17-5p	-2.29168	7.96249	0.00228264	0.0900992
hsa-miR-548an	-3.00698	-1.89187	0.00230502	0.0900992
hsa-miR-548ay-5p	-1.99356	2.46482	0.00240229	0.0912185
hsa-miR-138-5p	2.85721	4.83463	0.00253954	0.0937514
hsa-miR-451a	-2.77379	17.4229	0.0027627	0.0992333
hsa-miR-548d-5p	-1.95632	2.4723	0.00288643	0.100949
hsa-miR-3143	-2.34703	-0.900044	0.00300967	0.101688
hsa-miR-5189-5p	-5.64152	-2.90341	0.00307377	0.101688
hsa-miR-520b	-3.45458	-2.20646	0.00318267	0.101688
hsa-miR-4435	-2.65958	-1.64025	0.00321362	0.101688
hsa-miR-550a-3p	-3.25001	-1.14966	0.00336533	0.104012
hsa-miR-1226-5p	-2.57557	-1.39363	0.00360578	0.108911
hsa-miR-183-3p	-2.64379	-1.3442	0.00399522	0.117992
hsa-miR-135b-3p	-3.41538	-2.87557	0.00488239	0.141059
hsa-miR-323b-5p	2.83917	-1.55075	0.00510593	0.142966
hsa-miR-3163	-3.45139	-2.49043	0.00516354	0.142966
hsa-miR-93-5p	-1.82159	11.1652	0.00581238	0.156515
hsa-miR-767-5p	2.28702	1.0543	0.00588847	0.156515
hsa-miR-941	-1.77438	3.53122	0.00610014	0.158963
hsa-miR-4461	-2.73958	-2.88088	0.00626052	0.160004
hsa-miR-874-5p	-1.78327	1.64521	0.00641722	0.160915
hsa-miR-331-5p	-1.7285	1.74171	0.00655385	0.161298
hsa-miR-624-5p	-1.72947	2.51655	0.00671834	0.16234
hsa-miR-3688-3p	-2.30628	-0.64233	0.00710964	0.168727
hsa-miR-338-5p	-1.5996	2.57639	0.00745481	0.170699
hsa-miR-4498	-3.56939	-3.13273	0.00748104	0.170699
hsa-miR-3688-5p	-2.71062	-1.82077	0.00757806	0.170699
hsa-miR-205-5p	3.94441	0.533771	0.00773657	0.171365
hsa-miR-2115-3p	-4.71013	-3.29945	0.00806861	0.17579
hsa-miR-144-3p	-3.21631	9.22244	0.00827707	0.177423
hsa-miR-18b-5p	-2.23577	1.88823	0.00851291	0.179582
hsa-miR-1246	-2.09491	3.11085	0.00941138	0.195433
hsa-miR-20a-5p	-1.7677	7.93302	0.00998368	0.204128
hsa-miR-223-3p	-1.46379	10.0584	0.0103321	0.208052
hsa-miR-4669	-3.81544	-1.97071	0.0107547	0.213329
hsa-miR-3177-5p	-2.29278	-2.39845	0.0114947	0.22376
hsa-miR-203a-3p	2.54635	3.22708	0.0118793	0.22376
hsa-miR-183-5p	-1.84968	4.9201	0.0120423	0.22376
hsa-miR-19a-3p	-1.53319	3.41698	0.0120724	0.22376
hsa-miR-3158-5p	-2.8286	-3.10423	0.0121225	0.22376
hsa-miR-1285-5p	-1.67935	0.412355	0.0132572	0.241353
hsa-miR-518b	-2.59116	-0.878785	0.0141365	0.251079
hsa-miR-34a-5p	1.62061	13.5602	0.0141693	0.251079
hsa-miR-137	2.16354	3.51729	0.0148928	0.260429
hsa-miR-548d-3p	-2.26495	-2.25996	0.0152554	0.263304
hsa-miR-584-5p	-1.57872	4.50694	0.0160952	0.272598
hsa-miR-106b-5p	-1.62694	6.23437	0.0162041	0.272598
hsa-miR-4714-3p	-2.27107	-2.47623	0.0171639	0.285135
hsa-miR-4773	-2.09765	-1.21329	0.0180185	0.293464
hsa-miR-151a-3p	-1.3746	7.35688	0.0182419	0.293464
hsa-miR-342-5p	1.6101	5.64312	0.0184935	0.293464
hsa-miR-18a-5p	-1.46195	4.18005	0.0185485	0.293464
hsa-miR-1290	-1.95325	1.17637	0.0191304	0.299109
hsa-miR-490-5p	3.50776	-1.34634	0.0194428	0.300459
hsa-miR-490-3p	3.64017	-0.853047	0.0200544	0.306349
hsa-miR-20b-3p	-1.79754	-1.20806	0.0204101	0.308239
hsa-miR-519a-3p	-3.07085	-2.95391	0.0207303	0.309556
hsa-miR-942-5p	-1.53225	4.23465	0.0215262	0.313441
hsa-miR-520g-3p	-2.19105	-2.19609	0.0216551	0.313441
hsa-miR-548y	-1.81793	-0.980319	0.0216979	0.313441
hsa-miR-210-3p	-1.41559	3.58227	0.0227262	0.324765
hsa-miR-4732-3p	-1.45883	0.30109	0.0233216	0.329728
hsa-miR-6715a-3p	-3.05465	-3.297	0.0239208	0.33464
hsa-miR-664b-5p	1.78784	1.19835	0.0248849	0.3445
hsa-miR-592	1.99393	1.34476	0.0253312	0.347064
hsa-miR-1261	-2.40607	2.95454	0.0261506	0.3532
hsa-miR-548ab	-1.82243	-0.516587	0.0263106	0.3532
hsa-miR-4511	-2.73901	-2.8995	0.0268847	0.356687
hsa-miR-6847-5p	2.9418	-2.89067	0.0271072	0.356687
hsa-miR-338-3p	-1.36231	2.82816	0.0279435	0.363823
hsa-miR-3620-5p	-1.83249	-0.0600248	0.028197	0.363823
hsa-miR-132-3p	-1.58127	6.17915	0.0286476	0.366083
hsa-miR-520c-5p	-2.72679	-3.09522	0.0295647	0.367997
hsa-miR-526a	-2.72676	-3.09522	0.0295926	0.367997
hsa-miR-518d-5p	-2.72674	-3.09522	0.0296281	0.367997
hsa-miR-518f-5p	-2.72642	-3.09522	0.0300236	0.369458
hsa-miR-4732-5p	-2.42972	0.597926	0.0304019	0.370353
hsa-miR-93-3p	-1.328	2.6924	0.03073	0.370353
hsa-miR-15b-3p	-1.30835	4.58857	0.0309324	0.370353
hsa-miR-152-5p	1.56402	-0.201601	0.0322059	0.381666
hsa-miR-3939	-1.82614	-2.3024	0.0324517	0.381666
hsa-let-7e-5p	1.38823	11.7001	0.0327533	0.381835
hsa-miR-517-5p	-2.23223	-2.19952	0.0335361	0.3846
hsa-miR-34c-3p	-1.39088	2.29761	0.0335693	0.3846
hsa-miR-21-3p	-1.40769	5.99516	0.035317	0.401165
hsa-miR-3130-5p	-1.55371	-1.41272	0.0358259	0.403497
hsa-miR-6850-5p	-2.6532	-3.17487	0.0374806	0.418586
hsa-miR-185-5p	-1.30223	9.1872	0.0378958	0.419696
hsa-miR-885-3p	2.38671	-1.92099	0.039707	0.43612
hsa-miR-4777-3p	2.5997	-2.62199	0.0401175	0.437018
hsa-miR-7854-3p	-1.42851	-0.659739	0.041187	0.441496
hsa-miR-345-5p	-1.27485	6.92176	0.041193	0.441496
hsa-miR-3667-5p	-2.07105	-2.17432	0.0415676	0.441946
hsa-miR-190a-5p	-1.32751	6.17215	0.0424262	0.447496
hsa-miR-548ak	-2.10713	-2.73608	0.0429405	0.449354
hsa-miR-532-3p	-1.26013	5.36873	0.0441715	0.458624
hsa-miR-18a-3p	-1.39358	2.2237	0.0446323	0.459816
hsa-miR-99b-3p	1.24038	5.98952	0.0453556	0.463674
hsa-miR-664a-5p	1.53458	4.32881	0.0467266	0.471118
hsa-miR-501-3p	-1.15112	4.649	0.0467927	0.471118
hsa-miR-105-5p	1.60795	-0.759695	0.0474656	0.47265
hsa-miR-146a-5p	1.41445	11.997	0.0479477	0.47265
hsa-miR-3615	-1.38222	3.96233	0.0480119	0.47265
hsa-miR-665	-1.70791	-0.899344	0.0486595	0.475504
hsa-miR-548f-3p	-2.30154	-3.03054	0.0498722	0.478852
