# Supplementary material for: Bioinformatics identification and integrative analysis of ferroptosis-related key lncRNAs in patients with osteoarthritis
Source: Biosci Rep. 2023 Sep 13;43(9):BSR20230255. doi: 10.1042/BSR20230255 (PMC10500229; doi:10.1042/BSR20230255)
Supplement: Supplementary Tables S1-S11 [file BSR-2023-0255_supp1.zip › BSR-2023-0255_supp5.xlsx]

## Sheet: Supplementary Table 5
Supplementary Table 5. 52 OA-related DE-FRGs in the GSE114007 dataset.
gene	logFC	AveExpr	t	P.Value	adj.P.Val	B
AGPAT3	-1.3284	3.17842	-5.9341	7.82e-07	1.6e-05	5.6569
AKR1C3	-2.70966	-0.803697	-4.99379	1.45e-05	0.00016062	2.80528
ALB	-2.66283	-0.99235	-4.13207	0.000198357	0.00130123	0.27485
ALOX12B	2.01556	-1.38105	3.61939	0.00088144	0.00436358	-1.15069
ALOX15B	1.76146	-2.42844	2.94213	0.00560802	0.0200173	-2.88801
ANGPTL7	1.27729	6.14699	3.11945	0.00351023	0.0136831	-2.45249
ATF4	-1.60402	7.51656	-4.04263	0.000258436	0.0016128	0.0207809
CDO1	-2.17718	8.32702	-6.586	1.03e-07	3.31e-06	7.64002
DUOX2	2.72625	-1.25955	4.59402	4.94e-05	0.000425662	1.61566
EGLN2	2.5921	-0.26337	4.66268	4.01e-05	0.000360378	1.81836
ENPP2	1.92491	4.75238	6.40378	1.82e-07	5.08e-06	7.08698
GABARAPL2	1.56353	7.86071	5.20302	7.6e-06	9.69e-05	3.43528
GDF15	2.12812	0.544925	4.63616	4.35e-05	0.000385744	1.73996
HERPUD1	-1.51589	7.63739	-5.55688	2.53e-06	4.07e-05	4.5081
HMOX1	1.42519	3.6341	6.09227	4.78e-07	1.08e-05	6.13891
HSD17B11	1.49975	2.37656	3.94447	0.000344838	0.00204744	-0.255652
HSF1	-1.03962	4.27849	-2.69446	0.0105539	0.0333437	-3.46948
HSPB1	1.89458	6.67135	4.32038	0.000113059	0.000819191	0.81608
IL6	4.28513	0.441711	8.042	1.25e-09	1.1e-07	11.9729
IREB2	-1.94452	4.83685	-5.34341	4.92e-06	6.9e-05	3.86002
JDP2	-1.10715	4.90719	-3.80473	0.00051791	0.00284096	-0.644439
KLHL24	-1.3292	5.80794	-3.5351	0.00111898	0.00533135	-1.37702
LINC00336	-1.46897	-2.83262	-2.56015	0.0146978	0.0437263	-3.7706
LONP1	-1.67187	5.13923	-5.58278	2.34e-06	3.82e-05	4.58687
LURAP1L	-2.69194	0.717844	-5.26814	6.21e-06	8.29e-05	3.6321
MAFG	-2.54843	2.15406	-6.55078	1.15e-07	3.56e-06	7.53325
MAP1LC3A	1.04047	3.32611	3.24103	0.00252806	0.0104636	-2.14541
MT1G	3.5584	5.47369	5.9931	6.51e-07	1.38e-05	5.83672
MT3	3.81131	0.333514	5.93166	7.88e-07	1.61e-05	5.64946
MUC1	1.63984	5.78475	4.67788	3.83e-05	0.000348102	1.86334
MYB	2.98646	-2.65343	5.83569	1.06e-06	2.02e-05	5.35698
NOS2	2.25795	5.93048	4.42564	8.23e-05	0.000633464	1.12197
NOX1	1.9052	-1.12112	3.549	0.00107596	0.00516163	-1.33987
NOX3	1.60438	-3.30629	2.84451	0.00721822	0.0243948	-3.12108
NOX4	2.27999	2.54685	3.98546	0.000305788	0.00184788	-0.140538
PANX1	1.16924	3.56392	3.41092	0.00158417	0.00710911	-1.7057
PEBP1	-1.47256	6.36712	-6.3828	1.94e-07	5.35e-06	7.02322
PRDX6	-2.13313	5.51085	-5.78214	1.26e-06	2.33e-05	5.19382
PROM2	-2.7461	-0.85359	-4.701	3.57e-05	0.000330065	1.9318
RELA	-1.62764	5.97071	-3.85342	0.000449724	0.00253737	-0.509641
SAT1	1.2156	7.61358	2.51507	0.0163937	0.0475717	-3.86926
SLC38A1	-1.02041	6.29841	-2.57077	0.0143222	0.0427862	-3.74716
SQSTM1	-2.38415	6.98466	-4.80817	2.57e-05	0.00025398	2.25023
STMN1	2.19455	1.86608	4.02051	0.000275847	0.00170085	-0.0417545
TFAP2C	1.61281	-1.39745	2.6064	0.0131263	0.0397646	-3.66809
TLR4	3.01384	3.90193	5.43455	3.7e-06	5.5e-05	4.13643
TXNIP	1.36586	10.9518	4.15323	0.000186274	0.00123807	0.335266
UBC	-1.13051	10.18	-2.62079	0.0126699	0.0386289	-3.63595
ULK2	-1.06664	4.36625	-4.92544	1.79e-05	0.000189611	2.60041
WIPI2	-1.12587	4.5504	-3.42205	0.00153587	0.00692738	-1.67648
YWHAE	-1.56153	6.86163	-4.10696	0.000213688	0.00138016	0.203314
ZFP36	1.2264	8.76324	4.34251	0.000105785	0.000777661	0.880216
