# Supplementary material for: Bioinformatics identification and integrative analysis of ferroptosis-related key lncRNAs in patients with osteoarthritis
Source: Biosci Rep. 2023 Sep 13;43(9):BSR20230255. doi: 10.1042/BSR20230255 (PMC10500229; doi:10.1042/BSR20230255)
Supplement: Supplementary Tables S1-S11 [file BSR-2023-0255_supp1.zip › BSR-2023-0255_supp6.xlsx]

## Sheet: Supplementary Table 6
Supplementary Table 6. 20 DE-lncRNAs, 20 DE-miRNAs, and 26 DE-FRGs in the ceRNA network.
mRNA	lncRNA	miRNA	FC_mic	FC_lnc	FC_m
AGPAT3	AC008393.1	hsa-miR-490-3p	3.64017	-1.00121	-1.3284
AGPAT3	C9orf139	hsa-miR-490-3p	3.64017	-1.1366	-1.3284
AGPAT3	AL645465.1	hsa-miR-122-5p	6.57264	-1.52372	-1.3284
AGPAT3	AL358072.1	hsa-miR-122-5p	6.57264	-1.48939	-1.3284
ALOX15B	AC087284.1	hsa-miR-520c-3p	-3.57085	1.1211	1.76146
ANGPTL7	MIR155HG	hsa-miR-3612	-4.73778	2.23189	1.27729
EGLN2	AL133330.1	hsa-miR-532-3p	-1.26013	1.314	2.5921
EGLN2	AC087284.1	hsa-miR-520f-3p	-3.83239	1.1211	2.5921
GABARAPL2	AC011511.5	hsa-miR-518d-5p	-2.72674	1.27585	1.56353
GABARAPL2	AC011511.5	hsa-miR-520c-5p	-2.72679	1.27585	1.56353
HERPUD1	AC009812.1	hsa-miR-138-5p	2.85721	-1.27879	-1.51589
HERPUD1	AC133540.1	hsa-let-7e-5p	1.38823	-1.18734	-1.51589
HERPUD1	AP002360.3	hsa-let-7e-5p	1.38823	-1.34228	-1.51589
HERPUD1	AC092171.3	hsa-miR-138-5p	2.85721	-1.01616	-1.51589
HERPUD1	AL358072.1	hsa-miR-138-5p	2.85721	-1.48939	-1.51589
HERPUD1	AC012615.1	hsa-miR-138-5p	2.85721	-1.05435	-1.51589
HERPUD1	C9orf139	hsa-miR-138-5p	2.85721	-1.1366	-1.51589
HMOX1	AL133330.1	hsa-miR-532-3p	-1.26013	1.314	1.42519
HMOX1	AC011511.5	hsa-miR-518f-5p	-2.72642	1.27585	1.42519
HMOX1	AC087284.1	hsa-miR-520c-3p	-3.57085	1.1211	1.42519
HMOX1	AC011511.5	hsa-miR-520c-5p	-2.72679	1.27585	1.42519
HMOX1	MIR155HG	hsa-miR-3612	-4.73778	2.23189	1.42519
HMOX1	AC011511.5	hsa-miR-518d-5p	-2.72674	1.27585	1.42519
IL6	MIR155HG	hsa-miR-223-3p	-1.46379	2.23189	4.28513
IREB2	AC133540.1	hsa-let-7e-5p	1.38823	-1.18734	-1.94452
IREB2	AP002360.3	hsa-let-7e-5p	1.38823	-1.34228	-1.94452
JDP2	AC012615.1	hsa-miR-138-5p	2.85721	-1.05435	-1.10715
JDP2	AL358072.1	hsa-miR-138-5p	2.85721	-1.48939	-1.10715
JDP2	AC009812.1	hsa-miR-138-5p	2.85721	-1.27879	-1.10715
JDP2	AC092171.3	hsa-miR-138-5p	2.85721	-1.01616	-1.10715
JDP2	C9orf139	hsa-miR-138-5p	2.85721	-1.1366	-1.10715
JDP2	AC133540.1	hsa-let-7e-5p	1.38823	-1.18734	-1.10715
JDP2	AP002360.3	hsa-let-7e-5p	1.38823	-1.34228	-1.10715
KLHL24	AC092117.1	hsa-miR-105-5p	1.60795	-1.0145	-1.3292
KLHL24	AC133540.1	hsa-let-7e-5p	1.38823	-1.18734	-1.3292
KLHL24	AC006116.5	hsa-miR-34a-5p	1.62061	-1.10571	-1.3292
KLHL24	AC009269.5	hsa-miR-105-5p	1.60795	-1.8055	-1.3292
KLHL24	AP002360.3	hsa-let-7e-5p	1.38823	-1.34228	-1.3292
LONP1	AC006116.5	hsa-miR-34a-5p	1.62061	-1.10571	-1.67187
MAFG	FAM225B	hsa-miR-205-5p	3.94441	-1.0056	-2.54843
MAFG	SLC25A21-AS1	hsa-miR-146a-5p	1.41445	-1.90725	-2.54843
MAFG	AC012615.1	hsa-miR-146a-5p	1.41445	-1.05435	-2.54843
MAFG	AC009269.5	hsa-miR-105-5p	1.60795	-1.8055	-2.54843
MAFG	AC133540.1	hsa-let-7e-5p	1.38823	-1.18734	-2.54843
MAFG	AP002360.3	hsa-let-7e-5p	1.38823	-1.34228	-2.54843
MAFG	AC092117.1	hsa-miR-105-5p	1.60795	-1.0145	-2.54843
MUC1	LINC00324	hsa-miR-512-3p	-3.07593	1.0085	1.63984
NOX4	AL133330.1	hsa-miR-532-3p	-1.26013	1.314	2.27999
NOX4	SOX21-AS1	hsa-miR-451a	-2.77379	1.057	2.27999
NOX4	AC011511.5	hsa-miR-518f-5p	-2.72642	1.27585	2.27999
PANX1	AC087284.1	hsa-miR-520c-3p	-3.57085	1.1211	1.16924
PROM2	AC008393.1	hsa-miR-490-3p	3.64017	-1.00121	-2.7461
PROM2	AP002360.3	hsa-let-7e-5p	1.38823	-1.34228	-2.7461
PROM2	AC006116.5	hsa-miR-34a-5p	1.62061	-1.10571	-2.7461
PROM2	C9orf139	hsa-miR-490-3p	3.64017	-1.1366	-2.7461
PROM2	AC133540.1	hsa-let-7e-5p	1.38823	-1.18734	-2.7461
SLC38A1	AC008393.1	hsa-miR-490-3p	3.64017	-1.00121	-1.02041
SLC38A1	SLC25A21-AS1	hsa-miR-146a-5p	1.41445	-1.90725	-1.02041
SLC38A1	C9orf139	hsa-miR-490-3p	3.64017	-1.1366	-1.02041
SLC38A1	C9orf139	hsa-miR-138-5p	2.85721	-1.1366	-1.02041
SLC38A1	AL358072.1	hsa-miR-138-5p	2.85721	-1.48939	-1.02041
SLC38A1	AC009269.5	hsa-miR-105-5p	1.60795	-1.8055	-1.02041
SLC38A1	AC006116.5	hsa-miR-34a-5p	1.62061	-1.10571	-1.02041
SLC38A1	AC092171.3	hsa-miR-138-5p	2.85721	-1.01616	-1.02041
SLC38A1	AC012615.1	hsa-miR-138-5p	2.85721	-1.05435	-1.02041
SLC38A1	AC012615.1	hsa-miR-146a-5p	1.41445	-1.05435	-1.02041
SLC38A1	AC092117.1	hsa-miR-105-5p	1.60795	-1.0145	-1.02041
SLC38A1	FAM225B	hsa-miR-205-5p	3.94441	-1.0056	-1.02041
SLC38A1	AC009812.1	hsa-miR-138-5p	2.85721	-1.27879	-1.02041
SQSTM1	AL358072.1	hsa-miR-138-5p	2.85721	-1.48939	-2.38415
SQSTM1	C9orf139	hsa-miR-138-5p	2.85721	-1.1366	-2.38415
SQSTM1	AC012615.1	hsa-miR-146a-5p	1.41445	-1.05435	-2.38415
SQSTM1	AC009812.1	hsa-miR-138-5p	2.85721	-1.27879	-2.38415
SQSTM1	AC092171.3	hsa-miR-138-5p	2.85721	-1.01616	-2.38415
SQSTM1	AC006116.5	hsa-miR-34a-5p	1.62061	-1.10571	-2.38415
SQSTM1	AC012615.1	hsa-miR-138-5p	2.85721	-1.05435	-2.38415
SQSTM1	SLC25A21-AS1	hsa-miR-146a-5p	1.41445	-1.90725	-2.38415
STMN1	AC011511.5	hsa-miR-665	-1.70791	1.27585	2.19455
STMN1	MIR155HG	hsa-miR-3612	-4.73778	2.23189	2.19455
STMN1	MIR155HG	hsa-miR-223-3p	-1.46379	2.23189	2.19455
TFAP2C	AC087284.1	hsa-miR-520c-3p	-3.57085	1.1211	1.61281
TFAP2C	AC087284.1	hsa-miR-520f-3p	-3.83239	1.1211	1.61281
TLR4	MIR155HG	hsa-miR-3612	-4.73778	2.23189	3.01384
TLR4	LINC00324	hsa-miR-512-3p	-3.07593	1.0085	3.01384
TXNIP	AC011511.5	hsa-miR-665	-1.70791	1.27585	1.36586
TXNIP	MIR155HG	hsa-miR-3612	-4.73778	2.23189	1.36586
TXNIP	AC087284.1	hsa-miR-520b	-3.45458	1.1211	1.36586
TXNIP	LINC00324	hsa-miR-512-3p	-3.07593	1.0085	1.36586
TXNIP	AC087284.1	hsa-miR-520c-3p	-3.57085	1.1211	1.36586
UBC	AL358072.1	hsa-miR-122-5p	6.57264	-1.48939	-1.13051
UBC	AL645465.1	hsa-miR-122-5p	6.57264	-1.52372	-1.13051
ULK2	AC133540.1	hsa-let-7e-5p	1.38823	-1.18734	-1.06664
ULK2	AP002360.3	hsa-let-7e-5p	1.38823	-1.34228	-1.06664
ULK2	AC009269.5	hsa-miR-105-5p	1.60795	-1.8055	-1.06664
ULK2	AC092117.1	hsa-miR-105-5p	1.60795	-1.0145	-1.06664
ULK2	AC006116.5	hsa-miR-34a-5p	1.62061	-1.10571	-1.06664
YWHAE	AC133540.1	hsa-let-7e-5p	1.38823	-1.18734	-1.56153
YWHAE	AP002360.3	hsa-let-7e-5p	1.38823	-1.34228	-1.56153
