# Supplementary material for: Bioinformatics identification and integrative analysis of ferroptosis-related key lncRNAs in patients with osteoarthritis
Source: Biosci Rep. 2023 Sep 13;43(9):BSR20230255. doi: 10.1042/BSR20230255 (PMC10500229; doi:10.1042/BSR20230255)
Supplement: Supplementary Tables S1-S11 [file BSR-2023-0255_supp1.zip › BSR-2023-0255_supp7.xlsx]

## Sheet: Supplementary Table 7
Supplementary Table 7. The GO terms enriched in 26 DE-FRGs.
ONTOLOGY	ID	Description	GeneRatio	BgRatio	pvalue	p.adjust	qvalue	geneID	Count
BP	GO:0032722	positive regulation of chemokine production	2022-04-26	60/18862	1.31227e-06	0.00112231	0.000760353	ALOX15B/HMOX1/IL6/TLR4	4
BP	GO:0006979	response to oxidative stress	2022-07-26	444/18862	1.70563e-06	0.00112231	0.000760353	ANGPTL7/HMOX1/IL6/LONP1/NOX4/TLR4/TXNIP	7
BP	GO:0032642	regulation of chemokine production	2022-04-26	89/18862	6.39504e-06	0.00272795	0.00184816	ALOX15B/HMOX1/IL6/TLR4	4
BP	GO:0032602	chemokine production	2022-04-26	95/18862	8.29165e-06	0.00272795	0.00184816	ALOX15B/HMOX1/IL6/TLR4	4
BP	GO:0043618	regulation of transcription from RNA polymerase II promoter in response to stress	2022-04-26	109/18862	1.43014e-05	0.00376413	0.00255017	EGLN2/HMOX1/MUC1/UBC	4
BP	GO:0043620	regulation of DNA-templated transcription in response to stress	2022-04-26	115/18862	1.76727e-05	0.00387622	0.00262611	EGLN2/HMOX1/MUC1/UBC	4
BP	GO:0034599	cellular response to oxidative stress	2022-05-26	299/18862	4.84482e-05	0.00910826	0.00617077	HMOX1/IL6/LONP1/NOX4/TLR4	5
BP	GO:0032731	positive regulation of interleukin-1 beta production	2022-03-26	56/18862	6.14003e-05	0.0101004	0.0068429	IL6/PANX1/TLR4	3
BP	GO:0032732	positive regulation of interleukin-1 production	2022-03-26	64/18862	9.16141e-05	0.0118816	0.0080497	IL6/PANX1/TLR4	3
BP	GO:0062197	cellular response to chemical stress	2022-05-26	347/18862	9.79791e-05	0.0118816	0.0080497	HMOX1/IL6/LONP1/NOX4/TLR4	5
BP	GO:0001666	response to hypoxia	2022-05-26	348/18862	9.93145e-05	0.0118816	0.0080497	EGLN2/HMOX1/LONP1/NOX4/UBC	5
BP	GO:0036293	response to decreased oxygen levels	2022-05-26	360/18862	0.000116461	0.0127719	0.00865284	EGLN2/HMOX1/LONP1/NOX4/UBC	5
BP	GO:0070482	response to oxygen levels	2022-05-26	385/18862	0.000159447	0.0161409	0.0109353	EGLN2/HMOX1/LONP1/NOX4/UBC	5
BP	GO:0002718	regulation of cytokine production involved in immune response	2022-03-26	84/18862	0.000205723	0.019338	0.0131013	HMOX1/IL6/TLR4	3
BP	GO:0002367	cytokine production involved in immune response	2022-03-26	93/18862	0.000277878	0.0236098	0.0159954	HMOX1/IL6/TLR4	3
BP	GO:0001819	positive regulation of cytokine production	2022-05-26	437/18862	0.000287049	0.0236098	0.0159954	ALOX15B/HMOX1/IL6/PANX1/TLR4	5
BP	GO:0032651	regulation of interleukin-1 beta production	2022-03-26	103/18862	0.000375261	0.0274358	0.0185875	IL6/PANX1/TLR4	3
BP	GO:0070498	interleukin-1-mediated signaling pathway	2022-03-26	103/18862	0.000375261	0.0274358	0.0185875	IL6/SQSTM1/UBC	3
BP	GO:0032611	interleukin-1 beta production	2022-03-26	108/18862	0.000431226	0.0298681	0.0202354	IL6/PANX1/TLR4	3
BP	GO:1900017	positive regulation of cytokine production involved in inflammatory response	2022-02-26	24/18862	0.000494956	0.0317225	0.0214917	IL6/TLR4	2
BP	GO:0030522	intracellular receptor signaling pathway	2022-04-26	274/18862	0.00050621	0.0317225	0.0214917	ALOX15B/EGLN2/TLR4/UBC	4
BP	GO:0007249	I-kappaB kinase/NF-kappaB signaling	2022-04-26	282/18862	0.000564092	0.0319043	0.0216149	HMOX1/SQSTM1/TLR4/UBC	4
BP	GO:0032652	regulation of interleukin-1 production	2022-03-26	119/18862	0.000572591	0.0319043	0.0216149	IL6/PANX1/TLR4	3
BP	GO:0061082	myeloid leukocyte cytokine production	2022-02-26	26/18862	0.000581842	0.0319043	0.0216149	HMOX1/TLR4	2
BP	GO:0032612	interleukin-1 production	2022-03-26	126/18862	0.000676327	0.0356018	0.0241199	IL6/PANX1/TLR4	3
BP	GO:0035666	TRIF-dependent toll-like receptor signaling pathway	2022-02-26	30/18862	0.000776138	0.0389612	0.0263959	TLR4/UBC	2
BP	GO:0042542	response to hydrogen peroxide	2022-03-26	135/18862	0.000826374	0.0389612	0.0263959	HMOX1/IL6/TXNIP	3
BP	GO:0097421	liver regeneration	2022-02-26	31/18862	0.000828962	0.0389612	0.0263959	HMOX1/IL6	2
BP	GO:0042168	heme metabolic process	2022-02-26	33/18862	0.00093968	0.042157	0.028561	HMOX1/IREB2	2
BP	GO:0002756	MyD88-independent toll-like receptor signaling pathway	2022-02-26	34/18862	0.000997565	0.042157	0.028561	TLR4/UBC	2
BP	GO:0002262	myeloid cell homeostasis	2022-03-26	145/18862	0.00101622	0.042157	0.028561	HMOX1/IL6/IREB2	3
BP	GO:0002700	regulation of production of molecular mediator of immune response	2022-03-26	146/18862	0.0010366	0.042157	0.028561	HMOX1/IL6/TLR4	3
BP	GO:0002755	MyD88-dependent toll-like receptor signaling pathway	2022-02-26	35/18862	0.00105713	0.042157	0.028561	TLR4/UBC	2
BP	GO:0032733	positive regulation of interleukin-10 production	2022-02-26	38/18862	0.00124584	0.0482214	0.0326696	IL6/TLR4	2
BP	GO:0032660	regulation of interleukin-17 production	2022-02-26	39/18862	0.00131207	0.0490818	0.0332525	IL6/TLR4	2
BP	GO:0006778	porphyrin-containing compound metabolic process	2022-02-26	40/18862	0.00137996	0.0490818	0.0332525	HMOX1/IREB2	2
BP	GO:0070423	nucleotide-binding oligomerization domain containing signaling pathway	2022-02-26	40/18862	0.00137996	0.0490818	0.0332525	TLR4/UBC	2
CC	GO:0000407	phagophore assembly site	2022-02-26	31/19520	0.000774657	0.0483115	0.036071	SQSTM1/ULK2	2
CC	GO:0016324	apical plasma membrane	2022-04-26	351/19520	0.00112352	0.0483115	0.036071	MUC1/NOX4/PROM2/SLC38A1	4
MF	GO:0031625	ubiquitin protein ligase binding	2022-05-26	293/18337	5.02748e-05	0.0050458	0.00363597	GABARAPL2/SQSTM1/TXNIP/UBC/YWHAE	5
MF	GO:0044389	ubiquitin-like protein ligase binding	2022-05-26	312/18337	6.77288e-05	0.0050458	0.00363597	GABARAPL2/SQSTM1/TXNIP/UBC/YWHAE	5
MF	GO:0140299	small molecule sensor activity	2022-02-26	11/18337	0.000105495	0.00523958	0.00377561	EGLN2/NOX4	2
MF	GO:0044325	ion channel binding	2022-03-26	128/18337	0.00076808	0.028611	0.0206169	HERPUD1/PANX1/YWHAE	3
MF	GO:0019825	oxygen binding	2022-02-26	39/18337	0.00138704	0.0413336	0.0297848	EGLN2/NOX4	2
