# Supplementary material for: Bioinformatics identification and integrative analysis of ferroptosis-related key lncRNAs in patients with osteoarthritis
Source: Biosci Rep. 2023 Sep 13;43(9):BSR20230255. doi: 10.1042/BSR20230255 (PMC10500229; doi:10.1042/BSR20230255)
Supplement: Supplementary Tables S1-S11 [file BSR-2023-0255_supp1.zip › BSR-2023-0255_supp8.xlsx]

## Sheet: Supplementary Table 8
Supplementary Table 8. The KEGG pathways enriched in 26 DE-FRGs.
ID	Description	GeneRatio	BgRatio	pvalue	p.adjust	qvalue	geneID	Count
hsa04621	NOD-like receptor signaling pathway	2022-06-17	184/8145	1.23e-06	0.000115888	8.57e-05	11345/3569/24145/7099/10628/7531	6
hsa04066	HIF-1 signaling pathway	2022-04-17	109/8145	6.32e-05	0.00296847	0.00219394	112398/3162/3569/7099	4
hsa04137	Mitophagy - animal	2022-03-17	72/8145	0.000412098	0.0129124	0.00954331	11345/8878/7316	3
hsa04136	Autophagy - other	2022-02-17	32/8145	0.00196032	0.0396011	0.0292685	11345/9706	2
hsa05022	Pathways of neurodegeneration - multiple diseases	2022-05-17	476/8145	0.00229605	0.0396011	0.0292685	3569/50507/8878/7316/9706	5
hsa04140	Autophagy - animal	2022-03-17	141/8145	0.00289045	0.0396011	0.0292685	11345/8878/9706	3
hsa04936	Alcoholic liver disease	2022-03-17	142/8145	0.00294902	0.0396011	0.0292685	3569/50507/7099	3
