# Supplementary material for: Bioinformatics identification and integrative analysis of ferroptosis-related key lncRNAs in patients with osteoarthritis
Source: Biosci Rep. 2023 Sep 13;43(9):BSR20230255. doi: 10.1042/BSR20230255 (PMC10500229; doi:10.1042/BSR20230255)
Supplement: Supplementary Tables S1-S11 [file BSR-2023-0255_supp1.zip › BSR-2023-0255_supp9.xlsx]

## Sheet: Supplementary Table 9
Supplementary Table 9. The annotation information of three pivotal DE-lncRNAs.
#ID =
#TRANSCRIPT_TYPE = protein_coding or noncoding or smallRNA
#ACC = Accession number of spotted sequence
#ORF =
#SOURCE = source database
#BUILD = Genome Version
#CHROM = chromosome of the spotted sequence
#STRAND = strand
#txStart = Left genome location of the spotted sequence
#txEnd = Right genome location of the spotted sequence
#GENE DESCRIPTION = Gene description
#SEQUENCE = oligonucleotide sequence
#SPOT_ID =
ID	TRANSCRIPT_TYPE	ACC	ORF	SOURCE	BUILD	CHROM	STRAND	txStart	txEnd	GENE DESCRIPTION	SEQUENCE	SPOT_ID
ASHG19LNC1A101940177V5	lncRNA	ENST00000457302	C9orf139	GENCODE	HG19	chr9	+	139931492	139932407	chromosome 9 open reading frame 139 [Source:HGNC Symbol;Acc:HGNC:31426]	AGGGCCAGCCCAAGGTCACAGGATACAAAGTATTGATGCTGGGTGTGTCTGAGAGGGTGT
ASHG19LNC1A107492378V5	lncRNA	ENST00000623196	C9orf139	GENCODE	HG19	chr9	+	139921916	139932409	chromosome 9 open reading frame 139 [Source:HGNC Symbol;Acc:HGNC:31426]	GCGCCGGCAGTCTCCCAGGATCAGTCAGCCAAGAGACCCGAGATTCTCAAATCACGGCAG
ASHG19LNC1A100081034V5	lncRNA	ENST00000589379	AC011511.5	GENCODE	HG19	chr19	-	10396477	10399695	novel transcript, antisense to ICAM4 and ICAM1	CAGAGACCTATGTTCATTTAGCCTACATAAAAGACACTCAATAAATAGCTGGTAAAATAA
ASHG19LNC1A100089007V5	lncRNA	ENST00000604156	AL358072.1	GENCODE	HG19	chr1	-	117907521	117908095	novel transcript	CTATTCTGTTAAGATACTGGTTTTACGTATGATTTTCTCCATTGTATTCTGTTGCATTAT
