# Supplementary material for: Bioinformatics identification and integrative analysis of ferroptosis-related key lncRNAs in patients with osteoarthritis
Source: Biosci Rep. 2023 Sep 13;43(9):BSR20230255. doi: 10.1042/BSR20230255 (PMC10500229; doi:10.1042/BSR20230255)
Supplement: Supplementary Tables S1-S11 [file BSR-2023-0255_supp1.zip › BSR-2023-0255_supp10.xlsx]

## Sheet: Supplementary Table 10
Table 10. The detailed GO enrichment results of 12 DE-FRGs addressed in the subceRNA network.
ONTOLOGY	ID	Description	GeneRatio	BgRatio	pvalue	p.adjust	qvalue	geneID	Count
BP	GO:0007249	I-kappaB kinase/NF-kappaB signaling	2022-03-12	282/18862	0.000658197	0.0773864	0.0447141	HMOX1/SQSTM1/UBC	3
BP	GO:0016236	macroautophagy	2022-03-12	311/18862	0.000874562	0.0773864	0.0447141	GABARAPL2/HMOX1/SQSTM1	3
BP	GO:0000422	autophagy of mitochondrion	2022-02-12	75/18862	0.00100341	0.0773864	0.0447141	GABARAPL2/SQSTM1	2
BP	GO:0061726	mitochondrion disassembly	2022-02-12	75/18862	0.00100341	0.0773864	0.0447141	GABARAPL2/SQSTM1	2
BP	GO:0001666	response to hypoxia	2022-03-12	348/18862	0.00121034	0.0773864	0.0447141	HMOX1/NOX4/UBC	3
BP	GO:0036293	response to decreased oxygen levels	2022-03-12	360/18862	0.00133452	0.0773864	0.0447141	HMOX1/NOX4/UBC	3
BP	GO:0051492	regulation of stress fiber assembly	2022-02-12	89/18862	0.00140899	0.0773864	0.0447141	NOX4/STMN1	2
BP	GO:0070482	response to oxygen levels	2022-03-12	385/18862	0.00161854	0.0773864	0.0447141	HMOX1/NOX4/UBC	3
BP	GO:0110020	regulation of actomyosin structure organization	2022-02-12	98/18862	0.00170472	0.0773864	0.0447141	NOX4/STMN1	2
BP	GO:0032231	regulation of actin filament bundle assembly	2022-02-12	102/18862	0.00184486	0.0773864	0.0447141	NOX4/STMN1	2
BP	GO:0070498	interleukin-1-mediated signaling pathway	2022-02-12	103/18862	0.00188072	0.0773864	0.0447141	SQSTM1/UBC	2
BP	GO:0030038	contractile actin filament bundle assembly	2022-02-12	104/18862	0.00191692	0.0773864	0.0447141	NOX4/STMN1	2
BP	GO:0043149	stress fiber assembly	2022-02-12	104/18862	0.00191692	0.0773864	0.0447141	NOX4/STMN1	2
BP	GO:1903008	organelle disassembly	2022-02-12	107/18862	0.00202751	0.0773864	0.0447141	GABARAPL2/SQSTM1	2
BP	GO:0043618	regulation of transcription from RNA polymerase II promoter in response to stress	2022-02-12	109/18862	0.00210289	0.0773864	0.0447141	HMOX1/UBC	2
BP	GO:0043620	regulation of DNA-templated transcription in response to stress	2022-02-12	115/18862	0.00233695	0.0789938	0.0456429	HMOX1/UBC	2
BP	GO:0006979	response to oxidative stress	2022-03-12	444/18862	0.00243278	0.0789938	0.0456429	HMOX1/NOX4/TXNIP	3
BP	GO:0010498	proteasomal protein catabolic process	2022-03-12	483/18862	0.00308973	0.0930253	0.0537503	GABARAPL2/HERPUD1/UBC	3
BP	GO:0042542	response to hydrogen peroxide	2022-02-12	135/18862	0.00320196	0.0930253	0.0537503	HMOX1/TXNIP	2
BP	GO:0070972	protein localization to endoplasmic reticulum	2022-02-12	152/18862	0.00403821	0.0959841	0.0554599	GABARAPL2/HERPUD1	2
BP	GO:0051017	actin filament bundle assembly	2022-02-12	154/18862	0.00414261	0.0959841	0.0554599	NOX4/STMN1	2
BP	GO:0061572	actin filament bundle organization	2022-02-12	158/18862	0.00435517	0.0959841	0.0554599	NOX4/STMN1	2
BP	GO:0071347	cellular response to interleukin-1	2022-02-12	180/18862	0.00561304	0.0959841	0.0554599	SQSTM1/UBC	2
BP	GO:0061136	regulation of proteasomal protein catabolic process	2022-02-12	182/18862	0.00573477	0.0959841	0.0554599	GABARAPL2/HERPUD1	2
BP	GO:0046578	regulation of Ras protein signal transduction	2022-02-12	190/18862	0.00623382	0.0959841	0.0554599	STMN1/SQSTM1	2
BP	GO:0031032	actomyosin structure organization	2022-02-12	191/18862	0.00629756	0.0959841	0.0554599	NOX4/STMN1	2
BP	GO:0043301	negative regulation of leukocyte degranulation	2022-01-12	10/18862	0.00634532	0.0959841	0.0554599	HMOX1	1
BP	GO:0043619	regulation of transcription from RNA polymerase II promoter in response to oxidative stress	2022-01-12	11/18862	0.00697782	0.0959841	0.0554599	HMOX1	1
BP	GO:0061635	regulation of protein complex stability	2022-01-12	11/18862	0.00697782	0.0959841	0.0554599	SQSTM1	1
BP	GO:0031396	regulation of protein ubiquitination	2022-02-12	205/18862	0.00722141	0.0959841	0.0554599	HERPUD1/SQSTM1	2
BP	GO:0070555	response to interleukin-1	2022-02-12	206/18862	0.00728964	0.0959841	0.0554599	SQSTM1/UBC	2
BP	GO:0071456	cellular response to hypoxia	2022-02-12	206/18862	0.00728964	0.0959841	0.0554599	HMOX1/UBC	2
BP	GO:0031669	cellular response to nutrient levels	2022-02-12	210/18862	0.00756549	0.0959841	0.0554599	GABARAPL2/HMOX1	2
BP	GO:0033004	negative regulation of mast cell activation	2022-01-12	12/18862	0.00760995	0.0959841	0.0554599	HMOX1	1
BP	GO:0048548	regulation of pinocytosis	2022-01-12	12/18862	0.00760995	0.0959841	0.0554599	PROM2	1
BP	GO:0070493	thrombin-activated receptor signaling pathway	2022-01-12	12/18862	0.00760995	0.0959841	0.0554599	STMN1	1
BP	GO:0072584	caveolin-mediated endocytosis	2022-01-12	12/18862	0.00760995	0.0959841	0.0554599	PROM2	1
BP	GO:1904424	regulation of GTP binding	2022-01-12	12/18862	0.00760995	0.0959841	0.0554599	STMN1	1
BP	GO:0036294	cellular response to decreased oxygen levels	2022-02-12	214/18862	0.00784605	0.0959841	0.0554599	HMOX1/UBC	2
BP	GO:1903050	regulation of proteolysis involved in cellular protein catabolic process	2022-02-12	215/18862	0.00791693	0.0959841	0.0554599	GABARAPL2/HERPUD1	2
BP	GO:0006995	cellular response to nitrogen starvation	2022-01-12	13/18862	0.00824171	0.0959841	0.0554599	GABARAPL2	1
BP	GO:0016024	CDP-diacylglycerol biosynthetic process	2022-01-12	13/18862	0.00824171	0.0959841	0.0554599	AGPAT3	1
BP	GO:0031115	negative regulation of microtubule polymerization	2022-01-12	13/18862	0.00824171	0.0959841	0.0554599	STMN1	1
BP	GO:0043562	cellular response to nitrogen levels	2022-01-12	13/18862	0.00824171	0.0959841	0.0554599	GABARAPL2	1
BP	GO:0046341	CDP-diacylglycerol metabolic process	2022-01-12	13/18862	0.00824171	0.0959841	0.0554599	AGPAT3	1
BP	GO:0050667	homocysteine metabolic process	2022-01-12	13/18862	0.00824171	0.0959841	0.0554599	NOX4	1
BP	GO:1904294	positive regulation of ERAD pathway	2022-01-12	13/18862	0.00824171	0.0959841	0.0554599	HERPUD1	1
BP	GO:0000302	response to reactive oxygen species	2022-02-12	224/18862	0.00856795	0.0959841	0.0554599	HMOX1/TXNIP	2
BP	GO:2001234	negative regulation of apoptotic signaling pathway	2022-02-12	224/18862	0.00856795	0.0959841	0.0554599	HMOX1/HERPUD1	2
BP	GO:0071453	cellular response to oxygen levels	2022-02-12	231/18862	0.00909056	0.0959841	0.0554599	HMOX1/UBC	2
BP	GO:0031668	cellular response to extracellular stimulus	2022-02-12	235/18862	0.00939552	0.0959841	0.0554599	GABARAPL2/HMOX1	2
BP	GO:1903320	regulation of protein modification by small protein conjugation or removal	2022-02-12	237/18862	0.00954972	0.0959841	0.0554599	HERPUD1/SQSTM1	2
BP	GO:0016197	endosomal transport	2022-02-12	242/18862	0.00994022	0.0959841	0.0554599	SQSTM1/UBC	2
BP	GO:0043122	regulation of I-kappaB kinase/NF-kappaB signaling	2022-02-12	244/18862	0.0100984	0.0959841	0.0554599	HMOX1/SQSTM1	2
BP	GO:0048012	hepatocyte growth factor receptor signaling pathway	2022-01-12	16/18862	0.0101348	0.0959841	0.0554599	STMN1	1
BP	GO:0090594	inflammatory response to wounding	2022-01-12	16/18862	0.0101348	0.0959841	0.0554599	HMOX1	1
BP	GO:0071560	cellular response to transforming growth factor beta stimulus	2022-02-12	251/18862	0.010661	0.0959841	0.0554599	NOX4/UBC	2
BP	GO:1903362	regulation of cellular protein catabolic process	2022-02-12	251/18862	0.010661	0.0959841	0.0554599	GABARAPL2/HERPUD1	2
BP	GO:0031065	positive regulation of histone deacetylation	2022-01-12	17/18862	0.0107651	0.0959841	0.0554599	JDP2	1
BP	GO:0051782	negative regulation of cell division	2022-01-12	17/18862	0.0107651	0.0959841	0.0554599	TXNIP	1
BP	GO:0031330	negative regulation of cellular catabolic process	2022-02-12	255/18862	0.0109886	0.0959841	0.0554599	GABARAPL2/HMOX1	2
BP	GO:0071559	response to transforming growth factor beta	2022-02-12	257/18862	0.0111542	0.0959841	0.0554599	NOX4/UBC	2
BP	GO:0071243	cellular response to arsenic-containing substance	2022-01-12	18/18862	0.011395	0.0959841	0.0554599	HMOX1	1
BP	GO:1902236	negative regulation of endoplasmic reticulum stress-induced intrinsic apoptotic signaling pathway	2022-01-12	18/18862	0.011395	0.0959841	0.0554599	HERPUD1	1
BP	GO:1904292	regulation of ERAD pathway	2022-01-12	19/18862	0.0120245	0.0959841	0.0554599	HERPUD1	1
BP	GO:0110053	regulation of actin filament organization	2022-02-12	273/18862	0.0125182	0.0959841	0.0554599	NOX4/STMN1	2
BP	GO:0098780	response to mitochondrial depolarisation	2022-01-12	20/18862	0.0126537	0.0959841	0.0554599	SQSTM1	1
BP	GO:0035024	negative regulation of Rho protein signal transduction	2022-01-12	21/18862	0.0132825	0.0959841	0.0554599	STMN1	1
BP	GO:0042276	error-prone translesion synthesis	2022-01-12	21/18862	0.0132825	0.0959841	0.0554599	UBC	1
BP	GO:0097193	intrinsic apoptotic signaling pathway	2022-02-12	283/18862	0.0134064	0.0959841	0.0554599	HMOX1/HERPUD1	2
BP	GO:0000717	nucleotide-excision repair, DNA duplex unwinding	2022-01-12	22/18862	0.013911	0.0959841	0.0554599	UBC	1
BP	GO:0006907	pinocytosis	2022-01-12	22/18862	0.013911	0.0959841	0.0554599	PROM2	1
BP	GO:0070987	error-free translesion synthesis	2022-01-12	22/18862	0.013911	0.0959841	0.0554599	UBC	1
BP	GO:0090312	positive regulation of protein deacetylation	2022-01-12	22/18862	0.013911	0.0959841	0.0554599	JDP2	1
BP	GO:1903306	negative regulation of regulated secretory pathway	2022-01-12	22/18862	0.013911	0.0959841	0.0554599	HMOX1	1
BP	GO:1903589	positive regulation of blood vessel endothelial cell proliferation involved in sprouting angiogenesis	2022-01-12	22/18862	0.013911	0.0959841	0.0554599	HMOX1	1
BP	GO:0000715	nucleotide-excision repair, DNA damage recognition	2022-01-12	23/18862	0.0145391	0.0959841	0.0554599	UBC	1
BP	GO:0006297	nucleotide-excision repair, DNA gap filling	2022-01-12	23/18862	0.0145391	0.0959841	0.0554599	UBC	1
BP	GO:0036499	PERK-mediated unfolded protein response	2022-01-12	23/18862	0.0145391	0.0959841	0.0554599	HERPUD1	1
BP	GO:1900273	positive regulation of long-term synaptic potentiation	2022-01-12	23/18862	0.0145391	0.0959841	0.0554599	SQSTM1	1
BP	GO:0034599	cellular response to oxidative stress	2022-02-12	299/18862	0.0148837	0.0959841	0.0554599	HMOX1/NOX4	2
BP	GO:0000423	mitophagy	2022-01-12	24/18862	0.0151668	0.0959841	0.0554599	SQSTM1	1
BP	GO:0061436	establishment of skin barrier	2022-01-12	24/18862	0.0151668	0.0959841	0.0554599	STMN1	1
BP	GO:0071496	cellular response to external stimulus	2022-02-12	303/18862	0.0152638	0.0959841	0.0554599	GABARAPL2/HMOX1	2
BP	GO:0032469	endoplasmic reticulum calcium ion homeostasis	2022-01-12	25/18862	0.0157941	0.0959841	0.0554599	HERPUD1	1
BP	GO:0009895	negative regulation of catabolic process	2022-02-12	312/18862	0.0161342	0.0959841	0.0554599	GABARAPL2/HMOX1	2
BP	GO:0002719	negative regulation of cytokine production involved in immune response	2022-01-12	26/18862	0.0164211	0.0959841	0.0554599	HMOX1	1
BP	GO:0033561	regulation of water loss via skin	2022-01-12	26/18862	0.0164211	0.0959841	0.0554599	STMN1	1
BP	GO:0061082	myeloid leukocyte cytokine production	2022-01-12	26/18862	0.0164211	0.0959841	0.0554599	HMOX1	1
BP	GO:0070911	global genome nucleotide-excision repair	2022-01-12	26/18862	0.0164211	0.0959841	0.0554599	UBC	1
BP	GO:0051056	regulation of small GTPase mediated signal transduction	2022-02-12	319/18862	0.0168259	0.0959841	0.0554599	STMN1/SQSTM1	2
BP	GO:0140467	integrated stress response signaling	2022-01-12	27/18862	0.0170477	0.0959841	0.0554599	HERPUD1	1
BP	GO:0010039	response to iron ion	2022-01-12	28/18862	0.017674	0.0959841	0.0554599	HMOX1	1
BP	GO:0031063	regulation of histone deacetylation	2022-01-12	28/18862	0.017674	0.0959841	0.0554599	JDP2	1
BP	GO:0071480	cellular response to gamma radiation	2022-01-12	28/18862	0.017674	0.0959841	0.0554599	NOX4	1
BP	GO:0032984	protein-containing complex disassembly	2022-02-12	328/18862	0.0177338	0.0959841	0.0554599	GABARAPL2/STMN1	2
BP	GO:0006294	nucleotide-excision repair, preincision complex assembly	2022-01-12	29/18862	0.0182999	0.0959841	0.0554599	UBC	1
BP	GO:0030970	retrograde protein transport, ER to cytosol	2022-01-12	29/18862	0.0182999	0.0959841	0.0554599	HERPUD1	1
BP	GO:0043304	regulation of mast cell degranulation	2022-01-12	29/18862	0.0182999	0.0959841	0.0554599	HMOX1	1
BP	GO:1903513	endoplasmic reticulum to cytosol transport	2022-01-12	29/18862	0.0182999	0.0959841	0.0554599	HERPUD1	1
BP	GO:0007265	Ras protein signal transduction	2022-02-12	338/18862	0.018767	0.0959841	0.0554599	STMN1/SQSTM1	2
BP	GO:0033006	regulation of mast cell activation involved in immune response	2022-01-12	30/18862	0.0189254	0.0959841	0.0554599	HMOX1	1
BP	GO:0035666	TRIF-dependent toll-like receptor signaling pathway	2022-01-12	30/18862	0.0189254	0.0959841	0.0554599	UBC	1
BP	GO:0046685	response to arsenic-containing substance	2022-01-12	30/18862	0.0189254	0.0959841	0.0554599	HMOX1	1
BP	GO:1902235	regulation of endoplasmic reticulum stress-induced intrinsic apoptotic signaling pathway	2022-01-12	30/18862	0.0189254	0.0959841	0.0554599	HERPUD1	1
BP	GO:0002347	response to tumor cell	2022-01-12	31/18862	0.0195505	0.0959841	0.0554599	TXNIP	1
BP	GO:0045920	negative regulation of exocytosis	2022-01-12	31/18862	0.0195505	0.0959841	0.0554599	HMOX1	1
BP	GO:0051497	negative regulation of stress fiber assembly	2022-01-12	31/18862	0.0195505	0.0959841	0.0554599	STMN1	1
BP	GO:0097421	liver regeneration	2022-01-12	31/18862	0.0195505	0.0959841	0.0554599	HMOX1	1
BP	GO:0045861	negative regulation of proteolysis	2022-02-12	346/18862	0.0196118	0.0959841	0.0554599	GABARAPL2/HERPUD1	2
BP	GO:0062197	cellular response to chemical stress	2022-02-12	347/18862	0.0197185	0.0959841	0.0554599	HMOX1/NOX4	2
BP	GO:2001233	regulation of apoptotic signaling pathway	2022-02-12	348/18862	0.0198255	0.0959841	0.0554599	HMOX1/HERPUD1	2
BP	GO:0010038	response to metal ion	2022-02-12	352/18862	0.0202559	0.0959841	0.0554599	HMOX1/TXNIP	2
BP	GO:0032956	regulation of actin cytoskeleton organization	2022-02-12	352/18862	0.0202559	0.0959841	0.0554599	NOX4/STMN1	2
BP	GO:0051098	regulation of binding	2022-02-12	357/18862	0.0207996	0.0959841	0.0554599	HMOX1/STMN1	2
BP	GO:0042168	heme metabolic process	2022-01-12	33/18862	0.0207998	0.0959841	0.0554599	HMOX1	1
BP	GO:0042493	response to drug	2022-02-12	359/18862	0.0210188	0.0959841	0.0554599	HMOX1/TXNIP	2
BP	GO:0002756	MyD88-independent toll-like receptor signaling pathway	2022-01-12	34/18862	0.0214238	0.0959841	0.0554599	UBC	1
BP	GO:0006891	intra-Golgi vesicle-mediated transport	2022-01-12	34/18862	0.0214238	0.0959841	0.0554599	GABARAPL2	1
BP	GO:0032232	negative regulation of actin filament bundle assembly	2022-01-12	34/18862	0.0214238	0.0959841	0.0554599	STMN1	1
BP	GO:0090050	positive regulation of cell migration involved in sprouting angiogenesis	2022-01-12	34/18862	0.0214238	0.0959841	0.0554599	HMOX1	1
BP	GO:0002755	MyD88-dependent toll-like receptor signaling pathway	2022-01-12	35/18862	0.0220475	0.0959841	0.0554599	UBC	1
BP	GO:0016242	negative regulation of macroautophagy	2022-01-12	35/18862	0.0220475	0.0959841	0.0554599	HMOX1	1
BP	GO:0042554	superoxide anion generation	2022-01-12	35/18862	0.0220475	0.0959841	0.0554599	NOX4	1
BP	GO:1905898	positive regulation of response to endoplasmic reticulum stress	2022-01-12	35/18862	0.0220475	0.0959841	0.0554599	HERPUD1	1
BP	GO:1902903	regulation of supramolecular fiber organization	2022-02-12	370/18862	0.0222419	0.0959841	0.0554599	NOX4/STMN1	2
BP	GO:0000096	sulfur amino acid metabolic process	2022-01-12	37/18862	0.0232938	0.0959841	0.0554599	NOX4	1
BP	GO:0006296	nucleotide-excision repair, DNA incision, 5'-to lesion	2022-01-12	37/18862	0.0232938	0.0959841	0.0554599	UBC	1
BP	GO:0031111	negative regulation of microtubule polymerization or depolymerization	2022-01-12	37/18862	0.0232938	0.0959841	0.0554599	STMN1	1
BP	GO:0042176	regulation of protein catabolic process	2022-02-12	383/18862	0.0237255	0.0959841	0.0554599	GABARAPL2/HERPUD1	2
BP	GO:0031331	positive regulation of cellular catabolic process	2022-02-12	384/18862	0.0238413	0.0959841	0.0554599	HMOX1/HERPUD1	2
BP	GO:0001504	neurotransmitter uptake	2022-01-12	38/18862	0.0239164	0.0959841	0.0554599	SLC38A1	1
BP	GO:0071276	cellular response to cadmium ion	2022-01-12	38/18862	0.0239164	0.0959841	0.0554599	HMOX1	1
BP	GO:1904706	negative regulation of vascular associated smooth muscle cell proliferation	2022-01-12	38/18862	0.0239164	0.0959841	0.0554599	HMOX1	1
BP	GO:0032970	regulation of actin filament-based process	2022-02-12	389/18862	0.0244239	0.0959841	0.0554599	NOX4/STMN1	2
BP	GO:0002701	negative regulation of production of molecular mediator of immune response	2022-01-12	39/18862	0.0245386	0.0959841	0.0554599	HMOX1	1
BP	GO:0033683	nucleotide-excision repair, DNA incision	2022-01-12	39/18862	0.0245386	0.0959841	0.0554599	UBC	1
BP	GO:0042769	DNA damage response, detection of DNA damage	2022-01-12	39/18862	0.0245386	0.0959841	0.0554599	UBC	1
BP	GO:0006778	porphyrin-containing compound metabolic process	2022-01-12	40/18862	0.0251605	0.0959841	0.0554599	HMOX1	1
BP	GO:0019068	virion assembly	2022-01-12	40/18862	0.0251605	0.0959841	0.0554599	UBC	1
BP	GO:0070423	nucleotide-binding oligomerization domain containing signaling pathway	2022-01-12	40/18862	0.0251605	0.0959841	0.0554599	UBC	1
BP	GO:0033003	regulation of mast cell activation	2022-01-12	41/18862	0.025782	0.0959841	0.0554599	HMOX1	1
BP	GO:0034383	low-density lipoprotein particle clearance	2022-01-12	41/18862	0.025782	0.0959841	0.0554599	HMOX1	1
BP	GO:0035872	nucleotide-binding domain, leucine rich repeat containing receptor signaling pathway	2022-01-12	41/18862	0.025782	0.0959841	0.0554599	UBC	1
BP	GO:0097352	autophagosome maturation	2022-01-12	41/18862	0.025782	0.0959841	0.0554599	GABARAPL2	1
BP	GO:1902042	negative regulation of extrinsic apoptotic signaling pathway via death domain receptors	2022-01-12	41/18862	0.025782	0.0959841	0.0554599	HMOX1	1
BP	GO:0019985	translesion synthesis	2022-01-12	42/18862	0.0264032	0.0959841	0.0554599	UBC	1
BP	GO:0031670	cellular response to nutrient	2022-01-12	42/18862	0.0264032	0.0959841	0.0554599	HMOX1	1
BP	GO:0035094	response to nicotine	2022-01-12	43/18862	0.027024	0.0959841	0.0554599	HMOX1	1
BP	GO:0043300	regulation of leukocyte degranulation	2022-01-12	43/18862	0.027024	0.0959841	0.0554599	HMOX1	1
BP	GO:0090311	regulation of protein deacetylation	2022-01-12	43/18862	0.027024	0.0959841	0.0554599	JDP2	1
BP	GO:0043588	skin development	2022-02-12	415/18862	0.0275486	0.0959841	0.0554599	STMN1/TXNIP	2
BP	GO:0007019	microtubule depolymerization	2022-01-12	44/18862	0.0276444	0.0959841	0.0554599	STMN1	1
BP	GO:0015804	neutral amino acid transport	2022-01-12	44/18862	0.0276444	0.0959841	0.0554599	SLC38A1	1
BP	GO:1903573	negative regulation of response to endoplasmic reticulum stress	2022-01-12	44/18862	0.0276444	0.0959841	0.0554599	HERPUD1	1
BP	GO:0014911	positive regulation of smooth muscle cell migration	2022-01-12	45/18862	0.0282644	0.0959841	0.0554599	NOX4	1
BP	GO:0032570	response to progesterone	2022-01-12	45/18862	0.0282644	0.0959841	0.0554599	TXNIP	1
BP	GO:1900271	regulation of long-term synaptic potentiation	2022-01-12	45/18862	0.0282644	0.0959841	0.0554599	SQSTM1	1
BP	GO:0043161	proteasome-mediated ubiquitin-dependent protein catabolic process	2022-02-12	425/18862	0.0287922	0.0959841	0.0554599	HERPUD1/UBC	2
BP	GO:0002686	negative regulation of leukocyte migration	2022-01-12	46/18862	0.0288841	0.0959841	0.0554599	HMOX1	1
BP	GO:0043303	mast cell degranulation	2022-01-12	46/18862	0.0288841	0.0959841	0.0554599	HMOX1	1
BP	GO:0002279	mast cell activation involved in immune response	2022-01-12	47/18862	0.0295035	0.0959841	0.0554599	HMOX1	1
BP	GO:0002448	mast cell mediated immunity	2022-01-12	47/18862	0.0295035	0.0959841	0.0554599	HMOX1	1
BP	GO:1903587	regulation of blood vessel endothelial cell proliferation involved in sprouting angiogenesis	2022-01-12	47/18862	0.0295035	0.0959841	0.0554599	HMOX1	1
BP	GO:0007015	actin filament organization	2022-02-12	435/18862	0.0300585	0.0959841	0.0554599	NOX4/STMN1	2
BP	GO:0010656	negative regulation of muscle cell apoptotic process	2022-01-12	48/18862	0.0301224	0.0959841	0.0554599	HMOX1	1
BP	GO:0032527	protein exit from endoplasmic reticulum	2022-01-12	48/18862	0.0301224	0.0959841	0.0554599	HERPUD1	1
BP	GO:0051051	negative regulation of transport	2022-02-12	438/18862	0.0304428	0.0959841	0.0554599	HMOX1/PROM2	2
BP	GO:0006654	phosphatidic acid biosynthetic process	2022-01-12	49/18862	0.030741	0.0959841	0.0554599	AGPAT3	1
BP	GO:0046580	negative regulation of Ras protein signal transduction	2022-01-12	49/18862	0.030741	0.0959841	0.0554599	STMN1	1
BP	GO:0006605	protein targeting	2022-02-12	441/18862	0.0308291	0.0959841	0.0554599	HERPUD1/UBC	2
BP	GO:0051090	regulation of DNA-binding transcription factor activity	2022-02-12	444/18862	0.0312174	0.0959841	0.0554599	HMOX1/UBC	2
BP	GO:0002931	response to ischemia	2022-01-12	50/18862	0.0313593	0.0959841	0.0554599	SQSTM1	1
BP	GO:0031113	regulation of microtubule polymerization	2022-01-12	50/18862	0.0313593	0.0959841	0.0554599	STMN1	1
BP	GO:0045744	negative regulation of G protein-coupled receptor signaling pathway	2022-01-12	50/18862	0.0313593	0.0959841	0.0554599	STMN1	1
BP	GO:1901799	negative regulation of proteasomal protein catabolic process	2022-01-12	50/18862	0.0313593	0.0959841	0.0554599	GABARAPL2	1
BP	GO:1904036	negative regulation of epithelial cell apoptotic process	2022-01-12	50/18862	0.0313593	0.0959841	0.0554599	HMOX1	1
BP	GO:0046473	phosphatidic acid metabolic process	2022-01-12	51/18862	0.0319772	0.0959841	0.0554599	AGPAT3	1
BP	GO:0009896	positive regulation of catabolic process	2022-02-12	450/18862	0.0320001	0.0959841	0.0554599	HMOX1/HERPUD1	2
BP	GO:0031667	response to nutrient levels	2022-02-12	451/18862	0.0321313	0.0959841	0.0554599	GABARAPL2/HMOX1	2
BP	GO:0002886	regulation of myeloid leukocyte mediated immunity	2022-01-12	52/18862	0.0325947	0.0959841	0.0554599	HMOX1	1
BP	GO:0006301	postreplication repair	2022-01-12	52/18862	0.0325947	0.0959841	0.0554599	UBC	1
BP	GO:0043392	negative regulation of DNA binding	2022-01-12	52/18862	0.0325947	0.0959841	0.0554599	HMOX1	1
BP	GO:0051496	positive regulation of stress fiber assembly	2022-01-12	52/18862	0.0325947	0.0959841	0.0554599	NOX4	1
BP	GO:0000731	DNA synthesis involved in DNA repair	2022-01-12	53/18862	0.0332119	0.0959841	0.0554599	UBC	1
BP	GO:0002704	negative regulation of leukocyte mediated immunity	2022-01-12	53/18862	0.0332119	0.0959841	0.0554599	HMOX1	1
BP	GO:0006984	ER-nucleus signaling pathway	2022-01-12	53/18862	0.0332119	0.0959841	0.0554599	HERPUD1	1
BP	GO:0010332	response to gamma radiation	2022-01-12	53/18862	0.0332119	0.0959841	0.0554599	NOX4	1
BP	GO:0045599	negative regulation of fat cell differentiation	2022-01-12	53/18862	0.0332119	0.0959841	0.0554599	JDP2	1
BP	GO:0045806	negative regulation of endocytosis	2022-01-12	53/18862	0.0332119	0.0959841	0.0554599	PROM2	1
BP	GO:0071320	cellular response to cAMP	2022-01-12	53/18862	0.0332119	0.0959841	0.0554599	NOX4	1
BP	GO:0002043	blood vessel endothelial cell proliferation involved in sprouting angiogenesis	2022-01-12	54/18862	0.0338287	0.0972575	0.0561957	HMOX1	1
BP	GO:0051058	negative regulation of small GTPase mediated signal transduction	2022-01-12	56/18862	0.0350612	0.0999678	0.0577617	STMN1	1
BP	GO:0009991	response to extracellular stimulus	2022-02-12	477/18862	0.0356192	0.0999678	0.0577617	GABARAPL2/HMOX1	2
BP	GO:0036297	interstrand cross-link repair	2022-01-12	57/18862	0.0356769	0.0999678	0.0577617	UBC	1
BP	GO:0048008	platelet-derived growth factor receptor signaling pathway	2022-01-12	57/18862	0.0356769	0.0999678	0.0577617	TXNIP	1
BP	GO:0075733	intracellular transport of virus	2022-01-12	57/18862	0.0356769	0.0999678	0.0577617	UBC	1
BP	GO:0032781	positive regulation of ATPase activity	2022-01-12	58/18862	0.0362923	0.100544	0.0580948	GABARAPL2	1
BP	GO:1902041	regulation of extrinsic apoptotic signaling pathway via death domain receptors	2022-01-12	59/18862	0.0369073	0.100544	0.0580948	HMOX1	1
BP	GO:0043087	regulation of GTPase activity	2022-02-12	487/18862	0.0369993	0.100544	0.0580948	STMN1/PROM2	2
BP	GO:0007588	excretion	2022-01-12	60/18862	0.0375219	0.100544	0.0580948	HMOX1	1
BP	GO:0016239	positive regulation of macroautophagy	2022-01-12	60/18862	0.0375219	0.100544	0.0580948	HMOX1	1
BP	GO:0032722	positive regulation of chemokine production	2022-01-12	60/18862	0.0375219	0.100544	0.0580948	HMOX1	1
BP	GO:0045576	mast cell activation	2022-01-12	60/18862	0.0375219	0.100544	0.0580948	HMOX1	1
BP	GO:0061098	positive regulation of protein tyrosine kinase activity	2022-01-12	60/18862	0.0375219	0.100544	0.0580948	NOX4	1
BP	GO:1903078	positive regulation of protein localization to plasma membrane	2022-01-12	60/18862	0.0375219	0.100544	0.0580948	SQSTM1	1
BP	GO:0046686	response to cadmium ion	2022-01-12	61/18862	0.0381362	0.101208	0.0584781	HMOX1	1
BP	GO:0070059	intrinsic apoptotic signaling pathway in response to endoplasmic reticulum stress	2022-01-12	61/18862	0.0381362	0.101208	0.0584781	HERPUD1	1
BP	GO:0032233	positive regulation of actin filament bundle assembly	2022-01-12	62/18862	0.0387501	0.101375	0.0585747	NOX4	1
BP	GO:0033013	tetrapyrrole metabolic process	2022-01-12	62/18862	0.0387501	0.101375	0.0585747	HMOX1	1
BP	GO:0061912	selective autophagy	2022-01-12	62/18862	0.0387501	0.101375	0.0585747	SQSTM1	1
BP	GO:0048662	negative regulation of smooth muscle cell proliferation	2022-01-12	63/18862	0.0393637	0.102013	0.0589434	HMOX1	1
BP	GO:1902475	L-alpha-amino acid transmembrane transport	2022-01-12	63/18862	0.0393637	0.102013	0.0589434	SLC38A1	1
BP	GO:0046794	transport of virus	2022-01-12	64/18862	0.0399769	0.103118	0.0595819	UBC	1
BP	GO:0034381	plasma lipoprotein particle clearance	2022-01-12	65/18862	0.0405898	0.103251	0.059659	HMOX1	1
BP	GO:0071479	cellular response to ionizing radiation	2022-01-12	65/18862	0.0405898	0.103251	0.059659	NOX4	1
BP	GO:1903051	negative regulation of proteolysis involved in cellular protein catabolic process	2022-01-12	65/18862	0.0405898	0.103251	0.059659	GABARAPL2	1
BP	GO:0015807	L-amino acid transport	2022-01-12	66/18862	0.0412022	0.10338	0.0597334	SLC38A1	1
BP	GO:0044766	multi-organism transport	2022-01-12	66/18862	0.0412022	0.10338	0.0597334	UBC	1
BP	GO:1902579	multi-organism localization	2022-01-12	66/18862	0.0412022	0.10338	0.0597334	UBC	1
BP	GO:1904377	positive regulation of protein localization to cell periphery	2022-01-12	67/18862	0.0418144	0.104441	0.0603465	SQSTM1	1
BP	GO:0006625	protein targeting to peroxisome	2022-01-12	68/18862	0.0424261	0.10455	0.0604094	UBC	1
BP	GO:0072662	protein localization to peroxisome	2022-01-12	68/18862	0.0424261	0.10455	0.0604094	UBC	1
BP	GO:0072663	establishment of protein localization to peroxisome	2022-01-12	68/18862	0.0424261	0.10455	0.0604094	UBC	1
BP	GO:0000281	mitotic cytokinesis	2022-01-12	70/18862	0.0436486	0.106141	0.0613287	STMN1	1
BP	GO:0006801	superoxide metabolic process	2022-01-12	70/18862	0.0436486	0.106141	0.0613287	NOX4	1
BP	GO:0006879	cellular iron ion homeostasis	2022-01-12	70/18862	0.0436486	0.106141	0.0613287	HMOX1	1
BP	GO:0043627	response to estrogen	2022-01-12	71/18862	0.0442593	0.106301	0.0614208	HMOX1	1
BP	GO:0002753	cytoplasmic pattern recognition receptor signaling pathway	2022-01-12	72/18862	0.0448696	0.106301	0.0614208	UBC	1
BP	GO:0042440	pigment metabolic process	2022-01-12	72/18862	0.0448696	0.106301	0.0614208	HMOX1	1
BP	GO:0043154	negative regulation of cysteine-type endopeptidase activity involved in apoptotic process	2022-01-12	72/18862	0.0448696	0.106301	0.0614208	HERPUD1	1
BP	GO:0043574	peroxisomal transport	2022-01-12	72/18862	0.0448696	0.106301	0.0614208	UBC	1
BP	GO:0050891	multicellular organismal water homeostasis	2022-01-12	72/18862	0.0448696	0.106301	0.0614208	STMN1	1
BP	GO:0006283	transcription-coupled nucleotide-excision repair	2022-01-12	73/18862	0.0454796	0.106829	0.061726	UBC	1
BP	GO:0031100	animal organ regeneration	2022-01-12	73/18862	0.0454796	0.106829	0.061726	HMOX1	1
BP	GO:0032418	lysosome localization	2022-01-12	74/18862	0.0460892	0.107802	0.0622883	HMOX1	1
BP	GO:0043536	positive regulation of blood vessel endothelial cell migration	2022-01-12	75/18862	0.0466985	0.108766	0.0628454	HMOX1	1
BP	GO:0016575	histone deacetylation	2022-01-12	77/18862	0.047916	0.109296	0.0631516	JDP2	1
BP	GO:0046785	microtubule polymerization	2022-01-12	77/18862	0.047916	0.109296	0.0631516	STMN1	1
BP	GO:0061418	regulation of transcription from RNA polymerase II promoter in response to hypoxia	2022-01-12	77/18862	0.047916	0.109296	0.0631516	UBC	1
BP	GO:0090049	regulation of cell migration involved in sprouting angiogenesis	2022-01-12	77/18862	0.047916	0.109296	0.0631516	HMOX1	1
BP	GO:1903363	negative regulation of cellular protein catabolic process	2022-01-12	77/18862	0.047916	0.109296	0.0631516	GABARAPL2	1
BP	GO:0032272	negative regulation of protein polymerization	2022-01-12	78/18862	0.0485242	0.109489	0.063263	STMN1	1
BP	GO:0030104	water homeostasis	2022-01-12	79/18862	0.049132	0.109489	0.063263	STMN1	1
BP	GO:0031397	negative regulation of protein ubiquitination	2022-01-12	79/18862	0.049132	0.109489	0.063263	SQSTM1	1
BP	GO:0007032	endosome organization	2022-01-12	80/18862	0.0497395	0.109489	0.063263	SQSTM1	1
BP	GO:0010660	regulation of muscle cell apoptotic process	2022-01-12	80/18862	0.0497395	0.109489	0.063263	HMOX1	1
BP	GO:0030433	ubiquitin-dependent ERAD pathway	2022-01-12	80/18862	0.0497395	0.109489	0.063263	HERPUD1	1
BP	GO:2000117	negative regulation of cysteine-type endopeptidase activity	2022-01-12	80/18862	0.0497395	0.109489	0.063263	HERPUD1	1
BP	GO:0014910	regulation of smooth muscle cell migration	44573	81/18862	0.0503466	0.109489	0.063263	NOX4	1
BP	GO:0031110	regulation of microtubule polymerization or depolymerization	44573	81/18862	0.0503466	0.109489	0.063263	STMN1	1
BP	GO:0043462	regulation of ATPase activity	44573	81/18862	0.0503466	0.109489	0.063263	GABARAPL2	1
BP	GO:1905897	regulation of response to endoplasmic reticulum stress	44573	81/18862	0.0503466	0.109489	0.063263	HERPUD1	1
BP	GO:0010507	negative regulation of autophagy	44573	83/18862	0.0515598	0.109489	0.063263	HMOX1	1
BP	GO:0031145	anaphase-promoting complex-dependent catabolic process	44573	83/18862	0.0515598	0.109489	0.063263	UBC	1
BP	GO:0060291	long-term synaptic potentiation	44573	83/18862	0.0515598	0.109489	0.063263	SQSTM1	1
BP	GO:1904705	regulation of vascular associated smooth muscle cell proliferation	44573	83/18862	0.0515598	0.109489	0.063263	HMOX1	1
BP	GO:1990874	vascular associated smooth muscle cell proliferation	44573	83/18862	0.0515598	0.109489	0.063263	HMOX1	1
BP	GO:0002718	regulation of cytokine production involved in immune response	44573	84/18862	0.0521659	0.109489	0.063263	HMOX1	1
BP	GO:0007031	peroxisome organization	44573	84/18862	0.0521659	0.109489	0.063263	UBC	1
BP	GO:0008625	extrinsic apoptotic signaling pathway via death domain receptors	44573	84/18862	0.0521659	0.109489	0.063263	HMOX1	1
BP	GO:0010657	muscle cell apoptotic process	44573	84/18862	0.0521659	0.109489	0.063263	HMOX1	1
BP	GO:0035023	regulation of Rho protein signal transduction	44573	84/18862	0.0521659	0.109489	0.063263	STMN1	1
BP	GO:0030512	negative regulation of transforming growth factor beta receptor signaling pathway	44573	86/18862	0.053377	0.110767	0.0640017	UBC	1
BP	GO:0031058	positive regulation of histone modification	44573	86/18862	0.053377	0.110767	0.0640017	JDP2	1
BP	GO:0055072	iron ion homeostasis	44573	86/18862	0.053377	0.110767	0.0640017	HMOX1	1
BP	GO:0150104	transport across blood-brain barrier	44573	87/18862	0.053982	0.111599	0.0644824	SLC38A1	1
BP	GO:0010232	vascular transport	44573	88/18862	0.0545866	0.111599	0.0644824	SLC38A1	1
BP	GO:0014909	smooth muscle cell migration	44573	88/18862	0.0545866	0.111599	0.0644824	NOX4	1
BP	GO:0032436	positive regulation of proteasomal ubiquitin-dependent protein catabolic process	44573	88/18862	0.0545866	0.111599	0.0644824	HERPUD1	1
BP	GO:0032642	regulation of chemokine production	44573	89/18862	0.0551909	0.112418	0.0649557	HMOX1	1
BP	GO:1903321	negative regulation of protein modification by small protein conjugation or removal	44573	91/18862	0.0563984	0.114456	0.0661328	SQSTM1	1
BP	GO:0002042	cell migration involved in sprouting angiogenesis	44573	93/18862	0.0576045	0.115577	0.0667805	HMOX1	1
BP	GO:0002367	cytokine production involved in immune response	44573	93/18862	0.0576045	0.115577	0.0667805	HMOX1	1
BP	GO:0051591	response to cAMP	44573	93/18862	0.0576045	0.115577	0.0667805	NOX4	1
BP	GO:0006476	protein deacetylation	44573	94/18862	0.058207	0.115577	0.0667805	JDP2	1
BP	GO:0061097	regulation of protein tyrosine kinase activity	44573	94/18862	0.058207	0.115577	0.0667805	NOX4	1
BP	GO:1904035	regulation of epithelial cell apoptotic process	44573	94/18862	0.058207	0.115577	0.0667805	HMOX1	1
BP	GO:0032602	chemokine production	44573	95/18862	0.0588092	0.115883	0.0669576	HMOX1	1
BP	GO:2001243	negative regulation of intrinsic apoptotic signaling pathway	44573	95/18862	0.0588092	0.115883	0.0669576	HERPUD1	1
BP	GO:0000045	autophagosome assembly	44573	96/18862	0.059411	0.115883	0.0669576	GABARAPL2	1
BP	GO:0003333	amino acid transmembrane transport	44573	96/18862	0.059411	0.115883	0.0669576	SLC38A1	1
BP	GO:0048661	positive regulation of smooth muscle cell proliferation	44573	96/18862	0.059411	0.115883	0.0669576	HMOX1	1
BP	GO:0061640	cytoskeleton-dependent cytokinesis	44573	98/18862	0.0606136	0.117812	0.0680724	STMN1	1
BP	GO:1905037	autophagosome organization	44573	99/18862	0.0612144	0.118395	0.0684091	GABARAPL2	1
BP	GO:0008630	intrinsic apoptotic signaling pathway in response to DNA damage	44573	100/18862	0.0618148	0.118395	0.0684091	HMOX1	1
BP	GO:1903076	regulation of protein localization to plasma membrane	44573	100/18862	0.0618148	0.118395	0.0684091	SQSTM1	1
BP	GO:1905269	positive regulation of chromatin organization	44573	100/18862	0.0618148	0.118395	0.0684091	JDP2	1
BP	GO:0014812	muscle cell migration	44573	101/18862	0.0624148	0.118395	0.0684091	NOX4	1
BP	GO:0097006	regulation of plasma lipoprotein particle levels	44573	101/18862	0.0624148	0.118395	0.0684091	HMOX1	1
BP	GO:2000379	positive regulation of reactive oxygen species metabolic process	44573	101/18862	0.0624148	0.118395	0.0684091	NOX4	1
BP	GO:0036503	ERAD pathway	44573	102/18862	0.0630145	0.119123	0.0688299	HERPUD1	1
BP	GO:2001237	negative regulation of extrinsic apoptotic signaling pathway	44573	103/18862	0.0636139	0.119846	0.0692474	HMOX1	1
BP	GO:2000060	positive regulation of ubiquitin-dependent protein catabolic process	44573	104/18862	0.0642129	0.120563	0.0696617	HERPUD1	1
BP	GO:0035601	protein deacylation	44573	105/18862	0.0648115	0.121274	0.0700728	JDP2	1
BP	GO:0032508	DNA duplex unwinding	44573	107/18862	0.0660078	0.123096	0.071125	UBC	1
BP	GO:0001938	positive regulation of endothelial cell proliferation	44573	108/18862	0.0666054	0.123376	0.0712873	HMOX1	1
BP	GO:0006289	nucleotide-excision repair	44573	108/18862	0.0666054	0.123376	0.0712873	UBC	1
BP	GO:0098732	macromolecule deacylation	44573	109/18862	0.0672026	0.123653	0.071447	JDP2	1
BP	GO:1901800	positive regulation of proteasomal protein catabolic process	44573	109/18862	0.0672026	0.123653	0.071447	HERPUD1	1
BP	GO:0051261	protein depolymerization	44573	112/18862	0.0689922	0.126524	0.073106	STMN1	1
BP	GO:0031109	microtubule polymerization or depolymerization	44573	114/18862	0.0701836	0.127859	0.0738775	STMN1	1
BP	GO:0032392	DNA geometric change	44573	114/18862	0.0701836	0.127859	0.0738775	UBC	1
BP	GO:0007569	cell aging	44573	115/18862	0.0707787	0.128519	0.0742589	NOX4	1
BP	GO:1904019	epithelial cell apoptotic process	44573	116/18862	0.0713735	0.129174	0.0746374	HMOX1	1
BP	GO:0007052	mitotic spindle organization	44573	118/18862	0.0725621	0.129625	0.074898	STMN1	1
BP	GO:0043500	muscle adaptation	44573	118/18862	0.0725621	0.129625	0.074898	HMOX1	1
BP	GO:0046916	cellular transition metal ion homeostasis	44573	118/18862	0.0725621	0.129625	0.074898	HMOX1	1
BP	GO:0051101	regulation of DNA binding	44573	118/18862	0.0725621	0.129625	0.074898	HMOX1	1
BP	GO:0010508	positive regulation of autophagy	44573	120/18862	0.0737492	0.130276	0.0752739	HMOX1	1
BP	GO:0034605	cellular response to heat	44573	120/18862	0.0737492	0.130276	0.0752739	HMOX1	1
BP	GO:0045047	protein targeting to ER	44573	120/18862	0.0737492	0.130276	0.0752739	HERPUD1	1
BP	GO:0034101	erythrocyte homeostasis	44573	121/18862	0.0743423	0.130276	0.0752739	HMOX1	1
BP	GO:0042177	negative regulation of protein catabolic process	44573	121/18862	0.0743423	0.130276	0.0752739	GABARAPL2	1
BP	GO:1904375	regulation of protein localization to cell periphery	44573	121/18862	0.0743423	0.130276	0.0752739	SQSTM1	1
BP	GO:1903409	reactive oxygen species biosynthetic process	44573	123/18862	0.0755273	0.131934	0.0762318	NOX4	1
BP	GO:0072599	establishment of protein localization to endoplasmic reticulum	44573	124/18862	0.0761194	0.132549	0.076587	HERPUD1	1
BP	GO:0002698	negative regulation of immune effector process	44573	125/18862	0.076711	0.132741	0.0766984	HMOX1	1
BP	GO:0032355	response to estradiol	44573	125/18862	0.076711	0.132741	0.0766984	TXNIP	1
BP	GO:0017015	regulation of transforming growth factor beta receptor signaling pathway	44573	127/18862	0.0778933	0.133118	0.076916	UBC	1
BP	GO:0030968	endoplasmic reticulum unfolded protein response	44573	127/18862	0.0778933	0.133118	0.076916	HERPUD1	1
BP	GO:1903052	positive regulation of proteolysis involved in cellular protein catabolic process	44573	127/18862	0.0778933	0.133118	0.076916	HERPUD1	1
BP	GO:1905477	positive regulation of protein localization to membrane	44573	127/18862	0.0778933	0.133118	0.076916	SQSTM1	1
BP	GO:0046683	response to organophosphorus	44573	130/18862	0.0796641	0.135306	0.0781805	NOX4	1
BP	GO:1903844	regulation of cellular response to transforming growth factor beta stimulus	44573	130/18862	0.0796641	0.135306	0.0781805	UBC	1
BP	GO:0010595	positive regulation of endothelial cell migration	44573	132/18862	0.0808429	0.136469	0.0788521	HMOX1	1
BP	GO:0032434	regulation of proteasomal ubiquitin-dependent protein catabolic process	44573	132/18862	0.0808429	0.136469	0.0788521	HERPUD1	1
BP	GO:0007266	Rho protein signal transduction	44573	134/18862	0.0820204	0.137615	0.0795142	STMN1	1
BP	GO:0090101	negative regulation of transmembrane receptor protein serine/threonine kinase signaling pathway	44573	134/18862	0.0820204	0.137615	0.0795142	UBC	1
BP	GO:0043524	negative regulation of neuron apoptotic process	44573	135/18862	0.0826086	0.138182	0.0798418	HMOX1	1
BP	GO:0045598	regulation of fat cell differentiation	44573	136/18862	0.0831964	0.138327	0.0799255	JDP2	1
BP	GO:1903305	regulation of regulated secretory pathway	44573	136/18862	0.0831964	0.138327	0.0799255	HMOX1	1
BP	GO:0070507	regulation of microtubule cytoskeleton organization	44573	137/18862	0.0837839	0.138885	0.0802482	STMN1	1
BP	GO:0001889	liver development	44573	138/18862	0.0843711	0.13916	0.0804068	HMOX1	1
BP	GO:0031333	negative regulation of protein-containing complex assembly	44573	139/18862	0.0849579	0.13916	0.0804068	STMN1	1
BP	GO:0055076	transition metal ion homeostasis	44573	139/18862	0.0849579	0.13916	0.0804068	HMOX1	1
BP	GO:1903531	negative regulation of secretion by cell	44573	139/18862	0.0849579	0.13916	0.0804068	HMOX1	1
BP	GO:0061008	hepaticobiliary system development	44573	140/18862	0.0855444	0.139706	0.0807223	HMOX1	1
BP	GO:0031056	regulation of histone modification	44573	141/18862	0.0861305	0.140248	0.0810357	JDP2	1
BP	GO:0010212	response to ionizing radiation	44573	142/18862	0.0867163	0.140619	0.0812501	NOX4	1
BP	GO:0006606	protein import into nucleus	44573	143/18862	0.0873017	0.140619	0.0812501	TXNIP	1
BP	GO:1902850	microtubule cytoskeleton organization involved in mitosis	44573	143/18862	0.0873017	0.140619	0.0812501	STMN1	1
BP	GO:0008277	regulation of G protein-coupled receptor signaling pathway	44573	144/18862	0.0878868	0.140619	0.0812501	STMN1	1
BP	GO:0014074	response to purine-containing compound	44573	144/18862	0.0878868	0.140619	0.0812501	NOX4	1
BP	GO:0050806	positive regulation of synaptic transmission	44573	144/18862	0.0878868	0.140619	0.0812501	SQSTM1	1
BP	GO:0002262	myeloid cell homeostasis	44573	145/18862	0.0884716	0.140739	0.0813192	HMOX1	1
BP	GO:0051592	response to calcium ion	44573	145/18862	0.0884716	0.140739	0.0813192	TXNIP	1
BP	GO:0002700	regulation of production of molecular mediator of immune response	44573	146/18862	0.089056	0.141261	0.0816212	HMOX1	1
BP	GO:0034620	cellular response to unfolded protein	44573	149/18862	0.0908071	0.143316	0.0828087	HERPUD1	1
BP	GO:0043535	regulation of blood vessel endothelial cell migration	44573	150/18862	0.0913902	0.143316	0.0828087	HMOX1	1
BP	GO:0050777	negative regulation of immune response	44573	150/18862	0.0913902	0.143316	0.0828087	HMOX1	1
BP	GO:1903364	positive regulation of cellular protein catabolic process	44573	150/18862	0.0913902	0.143316	0.0828087	HERPUD1	1
BP	GO:0010821	regulation of mitochondrion organization	44573	151/18862	0.0919729	0.143822	0.0831006	SQSTM1	1
BP	GO:0006865	amino acid transport	44573	152/18862	0.0925552	0.144323	0.0833905	SLC38A1	1
BP	GO:0000187	activation of MAPK activity	44573	154/18862	0.0937189	0.14491	0.0837294	UBC	1
BP	GO:1905039	carboxylic acid transmembrane transport	44573	154/18862	0.0937189	0.14491	0.0837294	SLC38A1	1
BP	GO:2001236	regulation of extrinsic apoptotic signaling pathway	44573	154/18862	0.0937189	0.14491	0.0837294	HMOX1	1
BP	GO:1903825	organic acid transmembrane transport	44573	155/18862	0.0943002	0.145401	0.0840134	SLC38A1	1
BP	GO:0002224	toll-like receptor signaling pathway	44573	157/18862	0.0954618	0.145879	0.0842891	UBC	1
BP	GO:0009267	cellular response to starvation	44573	157/18862	0.0954618	0.145879	0.0842891	GABARAPL2	1
BP	GO:0051494	negative regulation of cytoskeleton organization	44573	158/18862	0.0960421	0.145879	0.0842891	STMN1	1
BP	GO:0051092	positive regulation of NF-kappaB transcription factor activity	44573	159/18862	0.0966221	0.145879	0.0842891	UBC	1
BP	GO:0051100	negative regulation of binding	44573	159/18862	0.0966221	0.145879	0.0842891	HMOX1	1
BP	GO:0016241	regulation of macroautophagy	44573	160/18862	0.0972017	0.145879	0.0842891	HMOX1	1
BP	GO:0048660	regulation of smooth muscle cell proliferation	44573	160/18862	0.0972017	0.145879	0.0842891	HMOX1	1
BP	GO:0051048	negative regulation of secretion	44573	160/18862	0.0972017	0.145879	0.0842891	HMOX1	1
BP	GO:2001242	regulation of intrinsic apoptotic signaling pathway	44573	160/18862	0.0972017	0.145879	0.0842891	HERPUD1	1
BP	GO:0009408	response to heat	44573	161/18862	0.097781	0.145879	0.0842891	HMOX1	1
BP	GO:1902904	negative regulation of supramolecular fiber organization	44573	161/18862	0.097781	0.145879	0.0842891	STMN1	1
BP	GO:2000058	regulation of ubiquitin-dependent protein catabolic process	44573	161/18862	0.097781	0.145879	0.0842891	HERPUD1	1
BP	GO:0048659	smooth muscle cell proliferation	44573	162/18862	0.0983599	0.146347	0.0845596	HMOX1	1
BP	GO:0051170	import into nucleus	44573	163/18862	0.0989385	0.146812	0.0848284	TXNIP	1
BP	GO:2001252	positive regulation of chromosome organization	44573	164/18862	0.0995167	0.147274	0.0850954	JDP2	1
BP	GO:0007584	response to nutrient	44573	165/18862	0.100095	0.147733	0.0853608	HMOX1	1
BP	GO:0035967	cellular response to topologically incorrect protein	44573	168/18862	0.101826	0.149888	0.086606	HERPUD1	1
BP	GO:0051099	positive regulation of binding	44573	170/18862	0.102979	0.151182	0.0873535	STMN1	1
BP	GO:0000910	cytokinesis	44573	171/18862	0.103555	0.151223	0.0873772	STMN1	1
BP	GO:0051302	regulation of cell division	44573	171/18862	0.103555	0.151223	0.0873772	TXNIP	1
BP	GO:0010634	positive regulation of epithelial cell migration	44573	175/18862	0.105855	0.152625	0.088187	HMOX1	1
BP	GO:0043534	blood vessel endothelial cell migration	44573	175/18862	0.105855	0.152625	0.088187	HMOX1	1
BP	GO:0045766	positive regulation of angiogenesis	44573	175/18862	0.105855	0.152625	0.088187	HMOX1	1
BP	GO:1904018	positive regulation of vasculature development	44573	175/18862	0.105855	0.152625	0.088187	HMOX1	1
BP	GO:0007033	vacuole organization	44573	176/18862	0.106429	0.152625	0.088187	GABARAPL2	1
BP	GO:0048167	regulation of synaptic plasticity	44573	176/18862	0.106429	0.152625	0.088187	SQSTM1	1
BP	GO:0001936	regulation of endothelial cell proliferation	44573	177/18862	0.107003	0.152625	0.088187	HMOX1	1
BP	GO:0008217	regulation of blood pressure	44573	177/18862	0.107003	0.152625	0.088187	HMOX1	1
BP	GO:0043433	negative regulation of DNA-binding transcription factor activity	44573	177/18862	0.107003	0.152625	0.088187	HMOX1	1
BP	GO:0022900	electron transport chain	44573	178/18862	0.107577	0.153047	0.0884311	NOX4	1
BP	GO:0002695	negative regulation of leukocyte activation	44573	182/18862	0.109867	0.155107	0.0896212	HMOX1	1
BP	GO:0007051	spindle organization	44573	182/18862	0.109867	0.155107	0.0896212	STMN1	1
BP	GO:0043123	positive regulation of I-kappaB kinase/NF-kappaB signaling	44573	182/18862	0.109867	0.155107	0.0896212	HMOX1	1
BP	GO:0002040	sprouting angiogenesis	44573	184/18862	0.111011	0.155932	0.090098	HMOX1	1
BP	GO:0006986	response to unfolded protein	44573	185/18862	0.111582	0.155932	0.090098	HERPUD1	1
BP	GO:0009749	response to glucose	44573	185/18862	0.111582	0.155932	0.090098	TXNIP	1
BP	GO:1902275	regulation of chromatin organization	44573	185/18862	0.111582	0.155932	0.090098	JDP2	1
BP	GO:0043488	regulation of mRNA stability	44573	188/18862	0.113293	0.157512	0.0910107	UBC	1
BP	GO:0007254	JNK cascade	44573	189/18862	0.113863	0.157512	0.0910107	UBC	1
BP	GO:0071248	cellular response to metal ion	44573	189/18862	0.113863	0.157512	0.0910107	HMOX1	1
BP	GO:0009746	response to hexose	44573	190/18862	0.114432	0.157512	0.0910107	TXNIP	1
BP	GO:0001935	endothelial cell proliferation	44573	191/18862	0.115002	0.157512	0.0910107	HMOX1	1
BP	GO:0071478	cellular response to radiation	44573	191/18862	0.115002	0.157512	0.0910107	NOX4	1
BP	GO:1901605	alpha-amino acid metabolic process	44573	191/18862	0.115002	0.157512	0.0910107	NOX4	1
BP	GO:0031099	regeneration	44573	192/18862	0.11557	0.157512	0.0910107	HMOX1	1
BP	GO:2000377	regulation of reactive oxygen species metabolic process	44573	192/18862	0.11557	0.157512	0.0910107	NOX4	1
BP	GO:0050731	positive regulation of peptidyl-tyrosine phosphorylation	44573	193/18862	0.116139	0.157512	0.0910107	NOX4	1
BP	GO:1901654	response to ketone	44573	193/18862	0.116139	0.157512	0.0910107	TXNIP	1
BP	GO:0017038	protein import	44573	194/18862	0.116707	0.157512	0.0910107	TXNIP	1
BP	GO:0071897	DNA biosynthetic process	44573	194/18862	0.116707	0.157512	0.0910107	UBC	1
BP	GO:1905475	regulation of protein localization to membrane	44573	194/18862	0.116707	0.157512	0.0910107	SQSTM1	1
BP	GO:1901215	negative regulation of neuron death	44573	195/18862	0.117275	0.157879	0.091223	HMOX1	1
BP	GO:0034284	response to monosaccharide	44573	196/18862	0.117842	0.157879	0.091223	TXNIP	1
BP	GO:0042594	response to starvation	44573	196/18862	0.117842	0.157879	0.091223	GABARAPL2	1
BP	GO:0017157	regulation of exocytosis	44573	197/18862	0.118409	0.157879	0.091223	HMOX1	1
BP	GO:0043523	regulation of neuron apoptotic process	44573	197/18862	0.118409	0.157879	0.091223	HMOX1	1
BP	GO:0043487	regulation of RNA stability	44573	198/18862	0.118976	0.158253	0.0914388	UBC	1
BP	GO:0050866	negative regulation of cell activation	44573	200/18862	0.120109	0.159375	0.0920874	HMOX1	1
BP	GO:0007179	transforming growth factor beta receptor signaling pathway	44573	202/18862	0.12124	0.160087	0.0924985	UBC	1
BP	GO:0009612	response to mechanical stimulus	44573	202/18862	0.12124	0.160087	0.0924985	TXNIP	1
BP	GO:0050679	positive regulation of epithelial cell proliferation	44573	203/18862	0.121805	0.160087	0.0924985	HMOX1	1
BP	GO:1902905	positive regulation of supramolecular fiber organization	44573	203/18862	0.121805	0.160087	0.0924985	NOX4	1
BP	GO:0002685	regulation of leukocyte migration	44573	205/18862	0.122934	0.160781	0.0928997	HMOX1	1
BP	GO:0043281	regulation of cysteine-type endopeptidase activity involved in apoptotic process	44573	205/18862	0.122934	0.160781	0.0928997	HERPUD1	1
BP	GO:0030100	regulation of endocytosis	44573	206/18862	0.123498	0.160781	0.0928997	PROM2	1
BP	GO:0035966	response to topologically incorrect protein	44573	206/18862	0.123498	0.160781	0.0928997	HERPUD1	1
BP	GO:0002221	pattern recognition receptor signaling pathway	44573	208/18862	0.124626	0.161837	0.0935096	UBC	1
BP	GO:0002703	regulation of leukocyte mediated immunity	44573	209/18862	0.125189	0.161837	0.0935096	HMOX1	1
BP	GO:0006836	neurotransmitter transport	44573	209/18862	0.125189	0.161837	0.0935096	SLC38A1	1
BP	GO:0061013	regulation of mRNA catabolic process	44573	210/18862	0.125752	0.162184	0.0937106	UBC	1
BP	GO:0001505	regulation of neurotransmitter levels	44573	211/18862	0.126314	0.16253	0.0939103	SLC38A1	1
BP	GO:0071241	cellular response to inorganic substance	44573	216/18862	0.129121	0.165756	0.0957742	HMOX1	1
BP	GO:0097191	extrinsic apoptotic signaling pathway	44573	217/18862	0.129682	0.166089	0.0959667	HMOX1	1
BP	GO:0002699	positive regulation of immune effector process	44573	219/18862	0.130802	0.167018	0.0965038	HMOX1	1
BP	GO:0051495	positive regulation of cytoskeleton organization	44573	220/18862	0.131361	0.167018	0.0965038	NOX4	1
BP	GO:0009743	response to carbohydrate	44573	221/18862	0.13192	0.167018	0.0965038	TXNIP	1
BP	GO:0043624	cellular protein complex disassembly	44573	221/18862	0.13192	0.167018	0.0965038	STMN1	1
BP	GO:0045444	fat cell differentiation	44573	221/18862	0.13192	0.167018	0.0965038	JDP2	1
BP	GO:0033002	muscle cell proliferation	44573	222/18862	0.132479	0.167342	0.0966908	HMOX1	1
BP	GO:0032271	regulation of protein polymerization	44573	225/18862	0.134154	0.168685	0.0974669	STMN1	1
BP	GO:0045732	positive regulation of protein catabolic process	44573	225/18862	0.134154	0.168685	0.0974669	HERPUD1	1
BP	GO:0032886	regulation of microtubule-based process	44573	227/18862	0.135268	0.169315	0.097831	STMN1	1
BP	GO:0046474	glycerophospholipid biosynthetic process	44573	227/18862	0.135268	0.169315	0.097831	AGPAT3	1
BP	GO:0009266	response to temperature stimulus	44573	228/18862	0.135825	0.169484	0.0979282	HMOX1	1
BP	GO:0043406	positive regulation of MAP kinase activity	44573	230/18862	0.136938	0.169484	0.0979282	UBC	1
BP	GO:0051402	neuron apoptotic process	44573	230/18862	0.136938	0.169484	0.0979282	HMOX1	1
BP	GO:0098657	import into cell	44573	230/18862	0.136938	0.169484	0.0979282	SLC38A1	1
BP	GO:2000116	regulation of cysteine-type endopeptidase activity	44573	230/18862	0.136938	0.169484	0.0979282	HERPUD1	1
BP	GO:0010594	regulation of endothelial cell migration	44573	231/18862	0.137494	0.169791	0.0981057	HMOX1	1
BP	GO:0071216	cellular response to biotic stimulus	44573	233/18862	0.138604	0.170781	0.0986775	TXNIP	1
BP	GO:0006814	sodium ion transport	44573	239/18862	0.141929	0.174487	0.100819	SLC38A1	1
BP	GO:0065004	protein-DNA complex assembly	44573	241/18862	0.143034	0.175455	0.101379	UBC	1
BP	GO:0003018	vascular process in circulatory system	44573	245/18862	0.145241	0.177374	0.102488	SLC38A1	1
BP	GO:0010951	negative regulation of endopeptidase activity	44573	245/18862	0.145241	0.177374	0.102488	HERPUD1	1
BP	GO:0048872	homeostasis of number of cells	44573	249/18862	0.147443	0.179666	0.103812	HMOX1	1
BP	GO:0090092	regulation of transmembrane receptor protein serine/threonine kinase signaling pathway	44573	251/18862	0.148542	0.180606	0.104355	UBC	1
BP	GO:0010466	negative regulation of peptidase activity	44573	257/18862	0.151831	0.1842	0.106431	HERPUD1	1
BP	GO:0051403	stress-activated MAPK cascade	44573	261/18862	0.154018	0.186442	0.107727	UBC	1
BP	GO:0050730	regulation of peptidyl-tyrosine phosphorylation	44573	262/18862	0.154563	0.186694	0.107872	NOX4	1
BP	GO:0045017	glycerolipid biosynthetic process	44573	266/18862	0.156743	0.188502	0.108917	AGPAT3	1
BP	GO:0051091	positive regulation of DNA-binding transcription factor activity	44573	266/18862	0.156743	0.188502	0.108917	UBC	1
BP	GO:0008654	phospholipid biosynthetic process	44573	269/18862	0.158375	0.19005	0.109811	AGPAT3	1
BP	GO:0033044	regulation of chromosome organization	44573	273/18862	0.160546	0.192237	0.111075	JDP2	1
BP	GO:0030522	intracellular receptor signaling pathway	44573	274/18862	0.161087	0.192283	0.111102	UBC	1
BP	GO:0034504	protein localization to nucleus	44573	275/18862	0.161629	0.192283	0.111102	TXNIP	1
BP	GO:0072659	protein localization to plasma membrane	44573	275/18862	0.161629	0.192283	0.111102	SQSTM1	1
BP	GO:0031098	stress-activated protein kinase signaling cascade	44573	276/18862	0.16217	0.192512	0.111234	UBC	1
BP	GO:0043542	endothelial cell migration	44573	278/18862	0.163252	0.19338	0.111736	HMOX1	1
BP	GO:0071824	protein-DNA complex subunit organization	44573	281/18862	0.164872	0.194464	0.112362	UBC	1
BP	GO:0072593	reactive oxygen species metabolic process	44573	281/18862	0.164872	0.194464	0.112362	NOX4	1
BP	GO:0016579	protein deubiquitination	44573	283/18862	0.16595	0.195319	0.112856	UBC	1
BP	GO:0046942	carboxylic acid transport	44573	284/18862	0.166489	0.195536	0.112981	SLC38A1	1
BP	GO:0002440	production of molecular mediator of immune response	44573	286/18862	0.167565	0.196382	0.11347	HMOX1	1
BP	GO:0003015	heart process	44573	289/18862	0.169178	0.197852	0.114319	NOX4	1
BP	GO:0010632	regulation of epithelial cell migration	44573	293/18862	0.171323	0.199937	0.115524	HMOX1	1
BP	GO:0051258	protein polymerization	44573	294/18862	0.171858	0.200119	0.115629	STMN1	1
BP	GO:1903829	positive regulation of cellular protein localization	44573	295/18862	0.172394	0.200119	0.115629	SQSTM1	1
BP	GO:0034976	response to endoplasmic reticulum stress	44573	296/18862	0.172929	0.200119	0.115629	HERPUD1	1
BP	GO:0090287	regulation of cellular response to growth factor stimulus	44573	296/18862	0.172929	0.200119	0.115629	UBC	1
BP	GO:0070646	protein modification by small protein removal	44573	300/18862	0.175065	0.202167	0.116813	UBC	1
BP	GO:0030216	keratinocyte differentiation	44573	302/18862	0.176131	0.202551	0.117035	TXNIP	1
BP	GO:1901214	regulation of neuron death	44573	302/18862	0.176131	0.202551	0.117035	HMOX1	1
BP	GO:0007568	aging	44573	304/18862	0.177196	0.203352	0.117497	NOX4	1
BP	GO:0090305	nucleic acid phosphodiester bond hydrolysis	44573	305/18862	0.177728	0.203539	0.117606	UBC	1
BP	GO:0043405	regulation of MAP kinase activity	44573	307/18862	0.178791	0.204333	0.118064	UBC	1
BP	GO:0071902	positive regulation of protein serine/threonine kinase activity	44573	311/18862	0.180914	0.206332	0.119219	UBC	1
BP	GO:0015849	organic acid transport	44573	324/18862	0.187777	0.213718	0.123487	SLC38A1	1
BP	GO:0010506	regulation of autophagy	44573	328/18862	0.189879	0.214211	0.123772	HMOX1	1
BP	GO:0032147	activation of protein kinase activity	44573	328/18862	0.189879	0.214211	0.123772	UBC	1
BP	GO:1990778	protein localization to cell periphery	44573	329/18862	0.190403	0.214211	0.123772	SQSTM1	1
BP	GO:0030336	negative regulation of cell migration	44573	330/18862	0.190927	0.214211	0.123772	HMOX1	1
BP	GO:0048545	response to steroid hormone	44573	330/18862	0.190927	0.214211	0.123772	TXNIP	1
BP	GO:0071214	cellular response to abiotic stimulus	44573	330/18862	0.190927	0.214211	0.123772	NOX4	1
BP	GO:0104004	cellular response to environmental stimulus	44573	330/18862	0.190927	0.214211	0.123772	NOX4	1
BP	GO:0006520	cellular amino acid metabolic process	44573	331/18862	0.191451	0.214363	0.12386	NOX4	1
BP	GO:1903311	regulation of mRNA metabolic process	44573	334/18862	0.193021	0.215683	0.124623	UBC	1
BP	GO:0045765	regulation of angiogenesis	44573	335/18862	0.193544	0.215831	0.124708	HMOX1	1
BP	GO:0000209	protein polyubiquitination	44573	337/18862	0.194588	0.216558	0.125128	UBC	1
BP	GO:0016050	vesicle organization	44573	339/18862	0.195631	0.217281	0.125545	SQSTM1	1
BP	GO:0006913	nucleocytoplasmic transport	44573	340/18862	0.196152	0.217422	0.125627	TXNIP	1
BP	GO:1901342	regulation of vasculature development	44573	341/18862	0.196673	0.217562	0.125708	HMOX1	1
BP	GO:0070997	neuron death	44573	342/18862	0.197194	0.217702	0.125789	HMOX1	1
BP	GO:0051169	nuclear transport	44573	343/18862	0.197714	0.217819	0.125856	TXNIP	1
BP	GO:0031346	positive regulation of cell projection organization	44573	344/18862	0.198234	0.217819	0.125856	PROM2	1
BP	GO:2000146	negative regulation of cell motility	44573	345/18862	0.198753	0.217819	0.125856	HMOX1	1
BP	GO:0006650	glycerophospholipid metabolic process	44573	346/18862	0.199272	0.217819	0.125856	AGPAT3	1
BP	GO:0010639	negative regulation of organelle organization	44573	346/18862	0.199272	0.217819	0.125856	STMN1	1
BP	GO:0019058	viral life cycle	44573	348/18862	0.20031	0.21852	0.126262	UBC	1
BP	GO:0051271	negative regulation of cellular component movement	44573	352/18862	0.202381	0.219911	0.127065	HMOX1	1
BP	GO:0071103	DNA conformation change	44573	352/18862	0.202381	0.219911	0.127065	UBC	1
BP	GO:0010631	epithelial cell migration	44573	357/18862	0.204964	0.222209	0.128393	HMOX1	1
BP	GO:0007178	transmembrane receptor protein serine/threonine kinase signaling pathway	44573	358/18862	0.205479	0.222209	0.128393	UBC	1
BP	GO:0009615	response to virus	44573	359/18862	0.205995	0.222209	0.128393	STMN1	1
BP	GO:0009913	epidermal cell differentiation	44573	360/18862	0.20651	0.222209	0.128393	TXNIP	1
BP	GO:0090132	epithelium migration	44573	360/18862	0.20651	0.222209	0.128393	HMOX1	1
BP	GO:0090130	tissue migration	44573	365/18862	0.20908	0.224537	0.129738	HMOX1	1
BP	GO:0001818	negative regulation of cytokine production	44573	367/18862	0.210106	0.224764	0.12987	HMOX1	1
BP	GO:0045862	positive regulation of proteolysis	44573	367/18862	0.210106	0.224764	0.12987	HERPUD1	1
BP	GO:0018108	peptidyl-tyrosine phosphorylation	44573	369/18862	0.21113	0.225424	0.13025	NOX4	1
BP	GO:0018212	peptidyl-tyrosine modification	44573	372/18862	0.212665	0.226187	0.130692	NOX4	1
BP	GO:0048193	Golgi vesicle transport	44573	372/18862	0.212665	0.226187	0.130692	GABARAPL2	1
BP	GO:0050678	regulation of epithelial cell proliferation	44573	374/18862	0.213687	0.226837	0.131067	HMOX1	1
BP	GO:0006402	mRNA catabolic process	44573	375/18862	0.214197	0.226942	0.131128	UBC	1
BP	GO:0015711	organic anion transport	44573	376/18862	0.214707	0.227047	0.131188	SLC38A1	1
BP	GO:0040013	negative regulation of locomotion	44573	377/18862	0.215217	0.227151	0.131248	HMOX1	1
BP	GO:0006790	sulfur compound metabolic process	44573	378/18862	0.215726	0.227254	0.131308	NOX4	1
BP	GO:0002683	negative regulation of immune system process	44573	403/18862	0.228365	0.240109	0.138736	HMOX1	1
BP	GO:0050804	modulation of chemical synaptic transmission	44573	405/18862	0.229368	0.240705	0.13908	SQSTM1	1
BP	GO:0099177	regulation of trans-synaptic signaling	44573	406/18862	0.229869	0.240774	0.13912	SQSTM1	1
BP	GO:0048732	gland development	44573	413/18862	0.233368	0.243975	0.14097	HMOX1	1
BP	GO:0006401	RNA catabolic process	44573	414/18862	0.233866	0.244035	0.141004	UBC	1
BP	GO:0006644	phospholipid metabolic process	44573	419/18862	0.236355	0.246166	0.142236	AGPAT3	1
BP	GO:0052548	regulation of endopeptidase activity	44573	426/18862	0.239827	0.249312	0.144053	HERPUD1	1
BP	GO:0050673	epithelial cell proliferation	44573	428/18862	0.240816	0.24987	0.144375	HMOX1	1
BP	GO:0051656	establishment of organelle localization	44573	431/18862	0.242298	0.250935	0.144991	HMOX1	1
BP	GO:0046486	glycerolipid metabolic process	44573	433/18862	0.243284	0.251485	0.145309	AGPAT3	1
BP	GO:0001819	positive regulation of cytokine production	44573	437/18862	0.245254	0.253047	0.146211	HMOX1	1
BP	GO:0006874	cellular calcium ion homeostasis	44573	442/18862	0.247709	0.255103	0.147399	HERPUD1	1
BP	GO:0043254	regulation of protein-containing complex assembly	44573	446/18862	0.249667	0.256641	0.148288	STMN1	1
BP	GO:0009314	response to radiation	44573	447/18862	0.250156	0.256666	0.148302	NOX4	1
BP	GO:0016570	histone modification	44573	448/18862	0.250645	0.25669	0.148316	JDP2	1
BP	GO:0003012	muscle system process	44573	453/18862	0.253083	0.258708	0.149482	HMOX1	1
BP	GO:0055074	calcium ion homeostasis	44573	454/18862	0.25357	0.258726	0.149493	HERPUD1	1
BP	GO:0052547	regulation of peptidase activity	44573	455/18862	0.254057	0.258744	0.149503	HERPUD1	1
BP	GO:0051346	negative regulation of hydrolase activity	44573	456/18862	0.254543	0.258762	0.149514	HERPUD1	1
BP	GO:0007409	axonogenesis	44573	460/18862	0.256486	0.260257	0.150378	STMN1	1
BP	GO:0016569	covalent chromatin modification	44573	461/18862	0.25697	0.260271	0.150385	JDP2	1
BP	GO:0008544	epidermis development	44573	463/18862	0.257939	0.260774	0.150676	TXNIP	1
BP	GO:0002697	regulation of immune effector process	44573	465/18862	0.258907	0.261273	0.150965	HMOX1	1
BP	GO:0001667	ameboidal-type cell migration	44573	473/18862	0.262766	0.264684	0.152935	HMOX1	1
BP	GO:0072503	cellular divalent inorganic cation homeostasis	44573	480/18862	0.266128	0.267582	0.15461	HERPUD1	1
BP	GO:0010256	endomembrane system organization	44573	482/18862	0.267085	0.268057	0.154884	SQSTM1	1
BP	GO:0071900	regulation of protein serine/threonine kinase activity	44573	492/18862	0.271858	0.272351	0.157365	UBC	1
BP	GO:0072507	divalent inorganic cation homeostasis	44573	499/18862	0.275181	0.275181	0.159001	HERPUD1	1
CC	GO:0016234	inclusion body	2022-02-12	74/19520	0.000913021	0.0257482	0.0137894	HERPUD1/SQSTM1	2
CC	GO:0016324	apical plasma membrane	2022-03-12	351/19520	0.00112412	0.0257482	0.0137894	NOX4/SLC38A1/PROM2	3
CC	GO:0005776	autophagosome	2022-02-12	98/19520	0.00159355	0.0257482	0.0137894	GABARAPL2/SQSTM1	2
CC	GO:0045177	apical part of cell	2022-03-12	414/19520	0.00180689	0.0257482	0.0137894	NOX4/SLC38A1/PROM2	3
CC	GO:0044754	autolysosome	2022-01-12	10/19520	0.00613197	0.0598844	0.032071	SQSTM1	1
CC	GO:0016323	basolateral plasma membrane	2022-02-12	211/19520	0.00714686	0.0598844	0.032071	SLC38A1/PROM2	2
CC	GO:0043020	NADPH oxidase complex	2022-01-12	12/19520	0.00735422	0.0598844	0.032071	NOX4	1
CC	GO:0009925	basal plasma membrane	2022-02-12	240/19520	0.00916063	0.0599897	0.0321274	SLC38A1/PROM2	2
CC	GO:0005767	secondary lysosome	2022-01-12	16/19520	0.00979459	0.0599897	0.0321274	SQSTM1	1
CC	GO:0045178	basal part of cell	2022-02-12	258/19520	0.0105245	0.0599897	0.0321274	SLC38A1/PROM2	2
CC	GO:0097038	perinuclear endoplasmic reticulum	2022-01-12	20/19520	0.0122295	0.0626136	0.0335327	NOX4	1
CC	GO:0031528	microvillus membrane	2022-01-12	26/19520	0.0158715	0.0626136	0.0335327	PROM2	1
CC	GO:0045121	membrane raft	2022-02-12	323/19520	0.0161465	0.0626136	0.0335327	HMOX1/PROM2	2
CC	GO:0098857	membrane microdomain	2022-02-12	323/19520	0.0161465	0.0626136	0.0335327	HMOX1/PROM2	2
CC	GO:0044322	endoplasmic reticulum quality control compartment	2022-01-12	27/19520	0.0164773	0.0626136	0.0335327	HERPUD1	1
CC	GO:0097225	sperm midpiece	2022-01-12	29/19520	0.0176879	0.063013	0.0337466	SQSTM1	1
CC	GO:0000407	phagophore assembly site	2022-01-12	31/19520	0.0188971	0.0633608	0.0339328	SQSTM1	1
CC	GO:0016235	aggresome	2022-01-12	35/19520	0.0213114	0.0674861	0.0361422	SQSTM1	1
CC	GO:0000421	autophagosome membrane	2022-01-12	40/19520	0.0243217	0.072965	0.0390764	GABARAPL2	1
CC	GO:0018995	host cellular component	2022-01-12	60/19520	0.0362781	0.0957926	0.0513017	UBC	1
CC	GO:0043657	host cell	2022-01-12	60/19520	0.0362781	0.0957926	0.0513017	UBC	1
CC	GO:0001725	stress fiber	2022-01-12	64/19520	0.0386532	0.0957926	0.0513017	NOX4	1
CC	GO:0097517	contractile actin filament bundle	2022-01-12	64/19520	0.0386532	0.0957926	0.0513017	NOX4	1
CC	GO:0060170	ciliary membrane	2022-01-12	72/19520	0.0433873	0.0977056	0.0523262	PROM2	1
CC	GO:0032432	actin filament bundle	2022-01-12	73/19520	0.0439775	0.0977056	0.0523262	NOX4	1
CC	GO:0042641	actomyosin	2022-01-12	74/19520	0.0445675	0.0977056	0.0523262	NOX4	1
CC	GO:0005901	caveola	2022-01-12	80/19520	0.0481	0.101504	0.0543606	HMOX1	1
CC	GO:0005758	mitochondrial intermembrane space	2022-01-12	83/19520	0.0498618	0.101504	0.0543606	TXNIP	1
CC	GO:0000932	P-body	44573	91/19520	0.0545453	0.10244	0.0548615	SQSTM1	1
CC	GO:0005902	microvillus	44573	91/19520	0.0545453	0.10244	0.0548615	PROM2	1
CC	GO:0031970	organelle envelope lumen	44573	93/19520	0.0557128	0.10244	0.0548615	TXNIP	1
CC	GO:0016605	PML body	44573	103/19520	0.0615308	0.107749	0.0577048	SQSTM1	1
CC	GO:0036126	sperm flagellum	44573	111/19520	0.0661615	0.107749	0.0577048	SQSTM1	1
CC	GO:0044853	plasma membrane raft	44573	111/19520	0.0661615	0.107749	0.0577048	HMOX1	1
CC	GO:1990204	oxidoreductase complex	44573	111/19520	0.0661615	0.107749	0.0577048	NOX4	1
CC	GO:0097729	9+2 motile cilium	44573	120/19520	0.071346	0.112965	0.0604981	SQSTM1	1
CC	GO:0030666	endocytic vesicle membrane	44573	163/19520	0.0957543	0.147513	0.0790007	UBC	1
CC	GO:0005741	mitochondrial outer membrane	44573	195/19520	0.113535	0.167001	0.0894371	UBC	1
CC	GO:0031514	motile cilium	44573	200/19520	0.116284	0.167001	0.0894371	SQSTM1	1
CC	GO:0030017	sarcomere	44573	203/19520	0.11793	0.167001	0.0894371	SQSTM1	1
CC	GO:0098858	actin-based cell projection	44573	216/19520	0.125029	0.167001	0.0894371	PROM2	1
CC	GO:0031968	organelle outer membrane	44573	220/19520	0.127203	0.167001	0.0894371	UBC	1
CC	GO:0019867	outer membrane	44573	222/19520	0.128288	0.167001	0.0894371	UBC	1
CC	GO:0030016	myofibril	44573	224/19520	0.129372	0.167001	0.0894371	SQSTM1	1
CC	GO:0043292	contractile fiber	44573	231/19520	0.133155	0.167001	0.0894371	SQSTM1	1
CC	GO:0036464	cytoplasmic ribonucleoprotein granule	44573	234/19520	0.134772	0.167001	0.0894371	SQSTM1	1
CC	GO:0035770	ribonucleoprotein granule	44573	244/19520	0.140142	0.16996	0.0910218	SQSTM1	1
CC	GO:0005770	late endosome	44573	275/19520	0.156595	0.185956	0.0995888	SQSTM1	1
CC	GO:0030139	endocytic vesicle	44573	307/19520	0.173275	0.201565	0.107948	UBC	1
CC	GO:0031253	cell projection membrane	44573	337/19520	0.188638	0.215047	0.115168	PROM2	1
CC	GO:0009897	external side of plasma membrane	44573	402/19520	0.22103	0.243644	0.130484	SLC38A1	1
CC	GO:0005925	focal adhesion	44573	416/19520	0.227849	0.243644	0.130484	NOX4	1
CC	GO:0005874	microtubule	44573	423/19520	0.231239	0.243644	0.130484	STMN1	1
CC	GO:0030055	cell-substrate junction	44573	423/19520	0.231239	0.243644	0.130484	NOX4	1
CC	GO:0005774	vacuolar membrane	44573	431/19520	0.235096	0.243644	0.130484	GABARAPL2	1
CC	GO:0005635	nuclear envelope	44573	462/19520	0.249874	0.254336	0.136209	AGPAT3	1
CC	GO:0043025	neuronal cell body	44573	474/19520	0.255523	0.255523	0.136845	SLC38A1	1
MF	GO:0031625	ubiquitin protein ligase binding	2022-04-12	293/18337	2.85731e-05	0.00133363	0.000749989	GABARAPL2/TXNIP/SQSTM1/UBC	4
MF	GO:0044389	ubiquitin-like protein ligase binding	2022-04-12	312/18337	3.65379e-05	0.00133363	0.000749989	GABARAPL2/TXNIP/SQSTM1/UBC	4
MF	GO:1990782	protein tyrosine kinase binding	2022-02-12	98/18337	0.00180198	0.0438482	0.0246587	NOX4/SQSTM1	2
MF	GO:0020037	heme binding	2022-02-12	140/18337	0.003633	0.05866	0.0329883	HMOX1/NOX4	2
MF	GO:0046906	tetrapyrrole binding	2022-02-12	150/18337	0.0041574	0.05866	0.0329883	HMOX1/NOX4	2
MF	GO:0016175	superoxide-generating NAD(P)H oxidase activity	2022-01-12	11/18337	0.007177	0.05866	0.0329883	NOX4	1
MF	GO:0140299	small molecule sensor activity	2022-01-12	11/18337	0.007177	0.05866	0.0329883	NOX4	1
MF	GO:0031386	protein tag	2022-01-12	13/18337	0.00847683	0.05866	0.0329883	UBC	1
MF	GO:1990756	ubiquitin ligase-substrate adaptor activity	2022-01-12	14/18337	0.00912616	0.05866	0.0329883	HERPUD1	1
MF	GO:0005283	amino acid:sodium symporter activity	2022-01-12	15/18337	0.00977509	0.05866	0.0329883	SLC38A1	1
MF	GO:0003841	1-acylglycerol-3-phosphate O-acyltransferase activity	2022-01-12	16/18337	0.0104236	0.05866	0.0329883	AGPAT3	1
MF	GO:0050664	oxidoreductase activity, acting on NAD(P)H, oxygen as acceptor	2022-01-12	16/18337	0.0104236	0.05866	0.0329883	NOX4	1
MF	GO:0050811	GABA receptor binding	2022-01-12	17/18337	0.0110718	0.05866	0.0329883	GABARAPL2	1
MF	GO:0042171	lysophosphatidic acid acyltransferase activity	2022-01-12	18/18337	0.0117196	0.05866	0.0329883	AGPAT3	1
MF	GO:0005416	amino acid:cation symporter activity	2022-01-12	19/18337	0.012367	0.05866	0.0329883	SLC38A1	1
MF	GO:0070530	K63-linked polyubiquitin modification-dependent protein binding	2022-01-12	21/18337	0.0136605	0.05866	0.0329883	SQSTM1	1
MF	GO:0071617	lysophospholipid acyltransferase activity	2022-01-12	21/18337	0.0136605	0.05866	0.0329883	AGPAT3	1
MF	GO:0035255	ionotropic glutamate receptor binding	2022-01-12	23/18337	0.0149526	0.0606411	0.0341024	SQSTM1	1
MF	GO:0016411	acylglycerol O-acyltransferase activity	2022-01-12	25/18337	0.0162431	0.0624076	0.0350958	AGPAT3	1
MF	GO:0005343	organic acid:sodium symporter activity	2022-01-12	29/18337	0.0188194	0.0686908	0.0386293	SLC38A1	1
MF	GO:0015175	neutral amino acid transmembrane transporter activity	2022-01-12	34/18337	0.0220311	0.073681	0.0414356	SLC38A1	1
MF	GO:0015631	tubulin binding	2022-02-12	368/18337	0.0232102	0.073681	0.0414356	GABARAPL2/STMN1	2
MF	GO:0042169	SH2 domain binding	2022-01-12	38/18337	0.0245936	0.073681	0.0414356	SQSTM1	1
MF	GO:0048487	beta-tubulin binding	2022-01-12	38/18337	0.0245936	0.073681	0.0414356	GABARAPL2	1
MF	GO:0019825	oxygen binding	2022-01-12	39/18337	0.0252332	0.073681	0.0414356	NOX4	1
MF	GO:0035254	glutamate receptor binding	2022-01-12	41/18337	0.0265113	0.0744357	0.04186	SQSTM1	1
MF	GO:0015485	cholesterol binding	2022-01-12	50/18337	0.032244	0.0846359	0.0475962	PROM2	1
MF	GO:0031593	polyubiquitin modification-dependent protein binding	2022-01-12	51/18337	0.032879	0.0846359	0.0475962	SQSTM1	1
MF	GO:0008374	O-acyltransferase activity	2022-01-12	53/18337	0.034148	0.0846359	0.0475962	AGPAT3	1
MF	GO:0005080	protein kinase C binding	2022-01-12	54/18337	0.0347819	0.0846359	0.0475962	SQSTM1	1
MF	GO:0015179	L-amino acid transmembrane transporter activity	2022-01-12	59/18337	0.0379456	0.0880044	0.0494906	SLC38A1	1
MF	GO:0032934	sterol binding	2022-01-12	60/18337	0.0385773	0.0880044	0.0494906	PROM2	1
MF	GO:0015370	solute:sodium symporter activity	2022-01-12	72/18337	0.046127	0.0990375	0.0556952	SLC38A1	1
MF	GO:0030971	receptor tyrosine kinase binding	2022-01-12	72/18337	0.046127	0.0990375	0.0556952	SQSTM1	1
MF	GO:0015171	amino acid transmembrane transporter activity	44573	81/18337	0.0517537	0.102699	0.0577541	SLC38A1	1
MF	GO:0050660	flavin adenine dinucleotide binding	44573	81/18337	0.0517537	0.102699	0.0577541	NOX4	1
MF	GO:0043130	ubiquitin binding	44573	83/18337	0.0529999	0.102699	0.0577541	SQSTM1	1
MF	GO:0051117	ATPase binding	44573	85/18337	0.0542446	0.102699	0.0577541	GABARAPL2	1
MF	GO:0043178	alcohol binding	44573	86/18337	0.0548664	0.102699	0.0577541	PROM2	1
MF	GO:0008081	phosphoric diester hydrolase activity	44573	89/18337	0.0567296	0.103531	0.0582225	HMOX1	1
MF	GO:0072341	modified amino acid binding	44573	93/18337	0.0592085	0.105062	0.0590833	NOX4	1
MF	GO:0015294	solute:cation symporter activity	44573	99/18337	0.0629158	0.105062	0.0590833	SLC38A1	1
MF	GO:0005496	steroid binding	44573	100/18337	0.0635323	0.105062	0.0590833	PROM2	1
MF	GO:0032182	ubiquitin-like protein binding	44573	101/18337	0.0641485	0.105062	0.0590833	SQSTM1	1
MF	GO:0016651	oxidoreductase activity, acting on NAD(P)H	44573	102/18337	0.0647644	0.105062	0.0590833	NOX4	1
MF	GO:0004620	phospholipase activity	44573	105/18337	0.0666096	0.105707	0.0594457	HMOX1	1
MF	GO:0000149	SNARE binding	44573	114/18337	0.0721254	0.112025	0.0629986	GABARAPL2	1
MF	GO:0044325	ion channel binding	44573	128/18337	0.0806461	0.120395	0.0677061	HERPUD1	1
MF	GO:0016298	lipase activity	44573	130/18337	0.0818574	0.120395	0.0677061	HMOX1	1
MF	GO:0002020	protease binding	44573	131/18337	0.0824626	0.120395	0.0677061	UBC	1
MF	GO:0009055	electron transfer activity	44573	138/18337	0.0866883	0.124083	0.0697801	NOX4	1
MF	GO:0015293	symporter activity	44573	143/18337	0.0896957	0.125919	0.0708124	SLC38A1	1
MF	GO:0015081	sodium ion transmembrane transporter activity	44573	146/18337	0.0914959	0.126023	0.0708707	SLC38A1	1
MF	GO:0046943	carboxylic acid transmembrane transporter activity	44573	157/18337	0.0980684	0.127882	0.0719165	SLC38A1	1
MF	GO:0140030	modification-dependent protein binding	44573	157/18337	0.0980684	0.127882	0.0719165	SQSTM1	1
MF	GO:0005342	organic acid transmembrane transporter activity	44573	158/18337	0.0986637	0.127882	0.0719165	SLC38A1	1
MF	GO:0016705	oxidoreductase activity, acting on paired donors, with incorporation or reduction of molecular oxygen	44573	160/18337	0.0998533	0.127882	0.0719165	HMOX1	1
MF	GO:0008514	organic anion transmembrane transporter activity	44573	177/18337	0.109907	0.138331	0.0777925	SLC38A1	1
MF	GO:0022853	active ion transmembrane transporter activity	44573	206/18337	0.12682	0.156913	0.0882421	SLC38A1	1
MF	GO:0016747	transferase activity, transferring acyl groups other than amino-acyl groups	44573	225/18337	0.13774	0.167584	0.0942434	AGPAT3	1
MF	GO:0015291	secondary active transmembrane transporter activity	44573	239/18337	0.145707	0.17437	0.0980598	SLC38A1	1
MF	GO:0016746	transferase activity, transferring acyl groups	44573	254/18337	0.154167	0.18152	0.10208	AGPAT3	1
MF	GO:0030674	protein-macromolecule adaptor activity	44573	263/18337	0.159207	0.184478	0.103744	HERPUD1	1
MF	GO:0008017	microtubule binding	44573	269/18337	0.162551	0.18541	0.104268	GABARAPL2	1
MF	GO:0022804	active transmembrane transporter activity	44573	301/18337	0.180182	0.201062	0.11307	SLC38A1	1
MF	GO:0001227	DNA-binding transcription repressor activity, RNA polymerase II-specific	44573	307/18337	0.18345	0.201062	0.11307	JDP2	1
MF	GO:0001217	DNA-binding transcription repressor activity	44573	309/18337	0.184537	0.201062	0.11307	JDP2	1
MF	GO:0060090	molecular adaptor activity	44573	342/18337	0.202275	0.217148	0.122117	HERPUD1	1
MF	GO:0042578	phosphoric ester hydrolase activity	44573	367/18337	0.215477	0.227969	0.128202	HMOX1	1
MF	GO:0004857	enzyme inhibitor activity	44573	385/18337	0.224858	0.234495	0.131872	TXNIP	1
MF	GO:0046873	metal ion transmembrane transporter activity	44573	425/18337	0.245338	0.251305	0.141325	SLC38A1	1
MF	GO:0004674	protein serine/threonine kinase activity	44573	430/18337	0.247863	0.251305	0.141325	SQSTM1	1
MF	GO:0008509	anion transmembrane transporter activity	44573	459/18337	0.262355	0.262355	0.147539	SLC38A1	1
